# Supplementary material for: Tumor removal limits prostate cancer cell dissemination in bone and osteoblasts induce cancer cell dormancy through focal adhesion kinase
Source: J Exp Clin Cancer Res. 2023 Oct 11;42:264. doi: 10.1186/s13046-023-02849-0 (PMC10566127; doi:10.1186/s13046-023-02849-0)
Supplement: Supplementary file 5 — Supplementary Material 5 [file 13046_2023_2849_MOESM5_ESM.xlsx]

## Sheet: Table S5
Table S5. DE genes in co-cultured dormant C4-2B cells by three different pipelines.
ensembl_gene_id	overlap	Xenome	XenofilteR	kallisto	up-down	hgnc_symbol	chromosome_name	start_position	end_position	gene_biotype	description	baseMean_xenome	log2FoldChange_xenome	lfcSE_xenome	stat_xenome	pvalue_xenome	padj_xenome	baseMean_xenofilteR	log2FoldChange_xenofilteR	lfcSE_xenofilteR	stat_xenofilteR	pvalue_xenofilteR	padj_xenofilteR	baseMean_kallisto	log2FoldChange_kallisto	lfcSE_kallisto	stat_kallisto	pvalue_kallisto	padj_kallisto
ENSG00000002746	1	0	0	1	down	HECW1	7	43112629	43566001	protein_coding	HECT, C2 and WW domain containing E3 ubiquitin protein ligase 1 [Source:HGNC Symbol;Acc:HGNC:22195]	NA	NA	NA	NA	NA	NA	NA	NA	NA	NA	NA	NA	61.724	-2.69939	0.861712	-3.13258	0.00173275	0.0157557
ENSG00000004939	1	0	0	1	up	SLC4A1	17	44248390	44268141	protein_coding	solute carrier family 4 member 1 (Diego blood group) [Source:HGNC Symbol;Acc:HGNC:11027]	NA	NA	NA	NA	NA	NA	NA	NA	NA	NA	NA	NA	217.665	2.31985	0.327869	7.07555	1.48857e-12	7.33353e-11
ENSG00000006025	3	1	1	1	down	OSBPL7	17	47807372	47821834	protein_coding	oxysterol binding protein like 7 [Source:HGNC Symbol;Acc:HGNC:16387]	84.5916	-1.40783	0.361528	-3.89411	9.8559e-05	0.00221936	84.2338	-1.39637	0.361359	-3.86422	0.000111446	0.00240157	78.4083	-1.59382	0.455624	-3.49812	0.000468557	0.00536719
ENSG00000006062	1	0	0	1	down	MAP3K14	17	45263119	45317029	protein_coding	mitogen-activated protein kinase kinase kinase 14 [Source:HGNC Symbol;Acc:HGNC:6853]	NA	NA	NA	NA	NA	NA	NA	NA	NA	NA	NA	NA	578.922	-1.01813	0.16893	-6.02693	1.67108e-09	5.8879e-08
ENSG00000006116	1	0	0	1	up	CACNG3	16	24255553	24362801	protein_coding	calcium voltage-gated channel auxiliary subunit gamma 3 [Source:HGNC Symbol;Acc:HGNC:1407]	NA	NA	NA	NA	NA	NA	NA	NA	NA	NA	NA	NA	30.2266	6.45532	0.754889	8.55134	1.21663e-17	9.15271e-16
ENSG00000006283	2	1	1	0	up	CACNA1G	17	50560715	50627474	protein_coding	calcium voltage-gated channel subunit alpha1 G [Source:HGNC Symbol;Acc:HGNC:1394]	7.81577	2.2722	0.739978	3.07063	0.00213608	0.0256099	8.13893	2.71693	0.70273	3.86625	0.000110522	0.00238776	NA	NA	NA	NA	NA	NA
ENSG00000006377	1	0	0	1	up	DLX6	7	97005553	97011040	protein_coding	distal-less homeobox 6 [Source:HGNC Symbol;Acc:HGNC:2919]	NA	NA	NA	NA	NA	NA	NA	NA	NA	NA	NA	NA	52.3406	7.87305	0.797282	9.87486	5.35078e-23	5.3511e-21
ENSG00000007372	2	0	1	1	up	PAX6	11	31784779	31817961	protein_coding	paired box 6 [Source:HGNC Symbol;Acc:HGNC:8620]	NA	NA	NA	NA	NA	NA	5.62047	4.07687	1.20761	3.37597	0.000735547	0.0110235	168.833	8.89856	0.602004	14.7816	1.92655e-49	7.84762e-47
ENSG00000007392	1	0	0	1	up	LUC7L	16	188969	229463	protein_coding	LUC7 like [Source:HGNC Symbol;Acc:HGNC:6723]	NA	NA	NA	NA	NA	NA	NA	NA	NA	NA	NA	NA	2630.02	1.17909	0.106446	11.0769	1.62388e-28	2.29835e-26
ENSG00000008196	1	0	0	1	up	TFAP2B	6	50818723	50847619	protein_coding	transcription factor AP-2 beta [Source:HGNC Symbol;Acc:HGNC:11743]	NA	NA	NA	NA	NA	NA	NA	NA	NA	NA	NA	NA	61.5491	4.58781	0.459996	9.97359	1.98911e-23	2.07625e-21
ENSG00000008226	2	1	1	0	down	DLEC1	3	38039205	38124025	protein_coding	DLEC1 cilia and flagella associated protein [Source:HGNC Symbol;Acc:HGNC:2899]	66.1896	-1.10292	0.352234	-3.1312	0.00174091	0.0219121	66.1343	-1.09838	0.352315	-3.11761	0.00182323	0.0225111	NA	NA	NA	NA	NA	NA
ENSG00000010810	3	1	1	1	up	FYN	6	111660332	111873452	protein_coding	FYN proto-oncogene, Src family tyrosine kinase [Source:HGNC Symbol;Acc:HGNC:4037]	75.0341	1.2681	0.252804	5.01616	5.27158e-07	2.38888e-05	78.4037	1.33235	0.249707	5.33566	9.51951e-08	4.8138e-06	74.2787	1.28862	0.316744	4.06834	4.73497e-05	0.000721521
ENSG00000012171	1	0	0	1	down	SEMA3B	3	50267558	50277546	protein_coding	semaphorin 3B [Source:HGNC Symbol;Acc:HGNC:10724]	NA	NA	NA	NA	NA	NA	NA	NA	NA	NA	NA	NA	324.711	-1.17191	0.248792	-4.7104	2.47234e-06	5.07254e-05
ENSG00000012223	2	1	1	0	up	LTF	3	46435645	46485234	protein_coding	lactotransferrin [Source:HGNC Symbol;Acc:HGNC:6720]	13.2979	2.15407	0.672799	3.20166	0.00136638	0.0184643	13.2479	2.19319	0.669446	3.27613	0.00105239	0.014719	NA	NA	NA	NA	NA	NA
ENSG00000013297	1	0	0	1	up	CLDN11	3	170418865	170454733	protein_coding	claudin 11 [Source:HGNC Symbol;Acc:HGNC:8514]	NA	NA	NA	NA	NA	NA	NA	NA	NA	NA	NA	NA	121.646	3.13479	0.31937	9.81552	9.65357e-23	9.5399e-21
ENSG00000013588	1	0	0	1	up	GPRC5A	12	12890782	12917937	protein_coding	G protein-coupled receptor class C group 5 member A [Source:HGNC Symbol;Acc:HGNC:9836]	NA	NA	NA	NA	NA	NA	NA	NA	NA	NA	NA	NA	126.346	1.68894	0.328737	5.13767	2.78167e-07	6.80743e-06
ENSG00000013619	1	0	0	1	down	MAMLD1	X	150361422	150514178	protein_coding	mastermind like domain containing 1 [Source:HGNC Symbol;Acc:HGNC:2568]	NA	NA	NA	NA	NA	NA	NA	NA	NA	NA	NA	NA	144.268	-1.07119	0.263352	-4.06753	4.75143e-05	0.00072337
ENSG00000020633	1	0	0	1	up	RUNX3	1	24899511	24965121	protein_coding	RUNX family transcription factor 3 [Source:HGNC Symbol;Acc:HGNC:10473]	NA	NA	NA	NA	NA	NA	NA	NA	NA	NA	NA	NA	6.61393	3.62081	1.02377	3.53674	0.000405098	0.00476783
ENSG00000021355	1	0	0	1	up	SERPINB1	6	2832332	2841959	protein_coding	serpin family B member 1 [Source:HGNC Symbol;Acc:HGNC:3311]	NA	NA	NA	NA	NA	NA	NA	NA	NA	NA	NA	NA	48.0786	1.66953	0.41384	4.03424	5.47801e-05	0.00082087
ENSG00000022267	1	1	0	0	up	FHL1	X	136146702	136211359	protein_coding	four and a half LIM domains 1 [Source:HGNC Symbol;Acc:HGNC:3702]	34.2294	4.71	0.489087	9.63019	5.96199e-22	1.97543e-19	NA	NA	NA	NA	NA	NA	NA	NA	NA	NA	NA	NA
ENSG00000022355	1	0	0	1	up	GABRA1	5	161847063	161899981	protein_coding	gamma-aminobutyric acid type A receptor alpha1 subunit [Source:HGNC Symbol;Acc:HGNC:4075]	NA	NA	NA	NA	NA	NA	NA	NA	NA	NA	NA	NA	20.3918	7.59171	1.06742	7.11223	1.14184e-12	5.7267e-11
ENSG00000023445	1	0	0	1	up	BIRC3	11	102317450	102339403	protein_coding	baculoviral IAP repeat containing 3 [Source:HGNC Symbol;Acc:HGNC:591]	NA	NA	NA	NA	NA	NA	NA	NA	NA	NA	NA	NA	174.26	1.20684	0.438215	2.75399	0.00588736	0.0418403
ENSG00000023839	1	0	0	1	up	ABCC2	10	99782640	99852594	protein_coding	ATP binding cassette subfamily C member 2 [Source:HGNC Symbol;Acc:HGNC:53]	NA	NA	NA	NA	NA	NA	NA	NA	NA	NA	NA	NA	51.213	1.48766	0.381643	3.89804	9.69728e-05	0.0013667
ENSG00000035664	1	0	1	0	down	DAPK2	15	63907036	64072033	protein_coding	death associated protein kinase 2 [Source:HGNC Symbol;Acc:HGNC:2675]	NA	NA	NA	NA	NA	NA	265.572	-1.01242	0.169391	-5.97679	2.27579e-09	1.56138e-07	NA	NA	NA	NA	NA	NA
ENSG00000038427	1	0	0	1	up	VCAN	5	83471618	83582303	protein_coding	versican [Source:HGNC Symbol;Acc:HGNC:2464]	NA	NA	NA	NA	NA	NA	NA	NA	NA	NA	NA	NA	6.62801	3.73001	1.06528	3.50145	0.000462729	0.00532234
ENSG00000041982	2	1	1	0	down	TNC	9	115019575	115118257	protein_coding	tenascin C [Source:HGNC Symbol;Acc:HGNC:5318]	32.4588	-1.71593	0.550526	-3.11689	0.00182769	0.0226468	34.5004	-1.50641	0.532882	-2.82691	0.00469992	0.0447851	NA	NA	NA	NA	NA	NA
ENSG00000043355	1	0	0	1	up	ZIC2	13	99981784	99986765	protein_coding	Zic family member 2 [Source:HGNC Symbol;Acc:HGNC:12873]	NA	NA	NA	NA	NA	NA	NA	NA	NA	NA	NA	NA	1650.79	1.49652	0.222363	6.73007	1.69585e-11	7.57281e-10
ENSG00000049130	3	1	1	1	down	KITLG	12	88492793	88580851	protein_coding	KIT ligand [Source:HGNC Symbol;Acc:HGNC:6343]	428.214	-1.37253	0.230387	-5.95751	2.56116e-09	1.91621e-07	426.723	-1.3779	0.241367	-5.70876	1.13804e-08	7.02896e-07	426.199	-1.32232	0.245455	-5.38722	7.15578e-08	1.94957e-06
ENSG00000049192	1	0	0	1	up	ADAMTS6	5	65148738	65481920	protein_coding	ADAM metallopeptidase with thrombospondin type 1 motif 6 [Source:HGNC Symbol;Acc:HGNC:222]	NA	NA	NA	NA	NA	NA	NA	NA	NA	NA	NA	NA	70.8608	4.49379	0.385045	11.6708	1.79699e-31	3.09398e-29
ENSG00000050030	1	0	0	1	up	NEXMIF	X	74732856	74925485	protein_coding	neurite extension and migration factor [Source:HGNC Symbol;Acc:HGNC:29433]	NA	NA	NA	NA	NA	NA	NA	NA	NA	NA	NA	NA	148.369	3.43584	0.441093	7.78938	6.73413e-15	4.16543e-13
ENSG00000050730	1	0	0	1	up	TNIP3	4	121131408	121227466	protein_coding	TNFAIP3 interacting protein 3 [Source:HGNC Symbol;Acc:HGNC:19315]	NA	NA	NA	NA	NA	NA	NA	NA	NA	NA	NA	NA	46.3339	1.26843	0.381202	3.32744	0.000876491	0.00906956
ENSG00000055955	1	0	0	1	down	ITIH4	3	52812962	52830688	protein_coding	inter-alpha-trypsin inhibitor heavy chain 4 [Source:HGNC Symbol;Acc:HGNC:6169]	NA	NA	NA	NA	NA	NA	NA	NA	NA	NA	NA	NA	22.9474	-2.67401	0.847273	-3.15601	0.00159942	0.0147824
ENSG00000058404	1	0	0	1	up	CAMK2B	7	44217150	44334577	protein_coding	calcium/calmodulin dependent protein kinase II beta [Source:HGNC Symbol;Acc:HGNC:1461]	NA	NA	NA	NA	NA	NA	NA	NA	NA	NA	NA	NA	189.182	3.8935	0.362341	10.7454	6.22835e-27	8.25553e-25
ENSG00000060718	1	0	1	0	up	COL11A1	1	102876467	103108872	protein_coding	collagen type XI alpha 1 chain [Source:HGNC Symbol;Acc:HGNC:2186]	NA	NA	NA	NA	NA	NA	32.89	5.71083	0.66025	8.6495	5.17267e-18	9.43074e-16	NA	NA	NA	NA	NA	NA
ENSG00000060982	3	1	1	1	up	BCAT1	12	24810024	24949101	protein_coding	branched chain amino acid transaminase 1 [Source:HGNC Symbol;Acc:HGNC:976]	1706.77	1.69028	0.0672611	25.1301	2.33215e-139	1.98334e-135	1706.47	1.69035	0.0674884	25.0465	1.90389e-138	1.20826e-134	1750.81	1.682	0.105744	15.9063	5.72903e-57	3.54372e-54
ENSG00000064195	2	1	1	0	down	DLX3	17	49990005	49995224	protein_coding	distal-less homeobox 3 [Source:HGNC Symbol;Acc:HGNC:2916]	41.2551	-2.6883	0.718506	-3.74151	0.00018292	0.0037021	42.1415	-2.39929	0.60841	-3.94354	8.02874e-05	0.00182462	NA	NA	NA	NA	NA	NA
ENSG00000064205	1	0	0	1	up	CCN5	20	44714844	44728509	protein_coding	cellular communication network factor 5 [Source:HGNC Symbol;Acc:HGNC:12770]	NA	NA	NA	NA	NA	NA	NA	NA	NA	NA	NA	NA	103.546	5.23115	0.403641	12.9599	2.06556e-38	5.07307e-36
ENSG00000064692	1	0	0	1	down	SNCAIP	5	122311354	122464219	protein_coding	synuclein alpha interacting protein [Source:HGNC Symbol;Acc:HGNC:11139]	NA	NA	NA	NA	NA	NA	NA	NA	NA	NA	NA	NA	27.8102	-2.8266	0.659688	-4.28476	1.8294e-05	0.000311128
ENSG00000065911	3	1	1	1	up	MTHFD2	2	74198610	74217565	protein_coding	methylenetetrahydrofolate dehydrogenase (NADP+ dependent) 2, methenyltetrahydrofolate cyclohydrolase [Source:HGNC Symbol;Acc:HGNC:7434]	7546.34	1.00494	0.0582851	17.2417	1.29149e-66	4.70712e-63	7562.41	1.00894	0.0593016	17.0137	6.50337e-65	1.26991e-61	8260.29	1.01602	0.0636563	15.961	2.3874e-57	1.53354e-54
ENSG00000066294	1	0	0	1	up	CD84	1	160541095	160579516	protein_coding	CD84 molecule [Source:HGNC Symbol;Acc:HGNC:1704]	NA	NA	NA	NA	NA	NA	NA	NA	NA	NA	NA	NA	86.4288	1.38276	0.354926	3.8959	9.78352e-05	0.00137538
ENSG00000069667	1	0	0	1	up	RORA	15	60488284	61229302	protein_coding	RAR related orphan receptor A [Source:HGNC Symbol;Acc:HGNC:10258]	NA	NA	NA	NA	NA	NA	NA	NA	NA	NA	NA	NA	145.583	1.88	0.407119	4.61782	3.87797e-06	7.71943e-05
ENSG00000070190	1	0	0	1	up	DAPP1	4	99816827	99870190	protein_coding	dual adaptor of phosphotyrosine and 3-phosphoinositides 1 [Source:HGNC Symbol;Acc:HGNC:16500]	NA	NA	NA	NA	NA	NA	NA	NA	NA	NA	NA	NA	28.4372	2.92252	0.746424	3.91537	9.02667e-05	0.00127866
ENSG00000070193	1	0	0	1	up	FGF10	5	44300247	44389706	protein_coding	fibroblast growth factor 10 [Source:HGNC Symbol;Acc:HGNC:3666]	NA	NA	NA	NA	NA	NA	NA	NA	NA	NA	NA	NA	388.706	6.49717	0.306459	21.2008	9.39184e-100	1.56853e-96
ENSG00000070601	1	0	0	1	down	FRMPD1	9	37650954	37746904	protein_coding	FERM and PDZ domain containing 1 [Source:HGNC Symbol;Acc:HGNC:29159]	NA	NA	NA	NA	NA	NA	NA	NA	NA	NA	NA	NA	394.274	-1.10221	0.257678	-4.27749	1.89016e-05	0.000320483
ENSG00000070669	3	1	1	1	up	ASNS	7	97851677	97872542	protein_coding	asparagine synthetase (glutamine-hydrolyzing) [Source:HGNC Symbol;Acc:HGNC:753]	948.678	1.4027	0.0982463	14.2774	3.02582e-46	3.85988e-43	958.34	1.4058	0.100658	13.9661	2.51126e-44	1.93177e-41	12477.2	1.4686	0.0833742	17.6146	1.9028e-69	1.86933e-66
ENSG00000070808	1	0	0	1	up	CAMK2A	5	150219491	150290291	protein_coding	calcium/calmodulin dependent protein kinase II alpha [Source:HGNC Symbol;Acc:HGNC:1460]	NA	NA	NA	NA	NA	NA	NA	NA	NA	NA	NA	NA	7.64326	3.52027	1.14815	3.06603	0.00216921	0.0189576
ENSG00000071246	2	1	1	0	down	VASH1	14	76761468	76783015	protein_coding	vasohibin 1 [Source:HGNC Symbol;Acc:HGNC:19964]	54.0547	-1.35794	0.374902	-3.62213	0.000292186	0.00542543	54.1756	-1.35991	0.375156	-3.62492	0.000289056	0.00520773	NA	NA	NA	NA	NA	NA
ENSG00000071991	1	0	0	1	up	CDH19	18	66501083	66604138	protein_coding	cadherin 19 [Source:HGNC Symbol;Acc:HGNC:1758]	NA	NA	NA	NA	NA	NA	NA	NA	NA	NA	NA	NA	94.4159	3.99811	0.287603	13.9015	6.20343e-44	1.99238e-41
ENSG00000072195	1	0	0	1	up	SPEG	2	219434843	219493629	protein_coding	striated muscle enriched protein kinase [Source:HGNC Symbol;Acc:HGNC:16901]	NA	NA	NA	NA	NA	NA	NA	NA	NA	NA	NA	NA	20.7996	3.82104	0.838087	4.55924	5.13401e-06	0.00010005
ENSG00000072310	3	1	1	1	up	SREBF1	17	17810399	17837011	protein_coding	sterol regulatory element binding transcription factor 1 [Source:HGNC Symbol;Acc:HGNC:11289]	11151.1	1.46237	0.105267	13.892	7.08356e-44	7.22892e-41	11173.4	1.46249	0.104478	13.998	1.60222e-44	1.27101e-41	10857.7	1.3939	0.0755497	18.45	5.21048e-76	6.21574e-73
ENSG00000072422	3	1	1	1	up	RHOBTB1	10	60869438	61001440	protein_coding	Rho related BTB domain containing 1 [Source:HGNC Symbol;Acc:HGNC:18738]	276.748	1.51286	0.231385	6.53828	6.22323e-11	6.10666e-09	276.735	1.51234	0.234016	6.46256	1.02945e-10	8.79886e-09	277.902	1.53415	0.261435	5.86817	4.40638e-09	1.46595e-07
ENSG00000073792	1	1	0	0	up	IGF2BP2	3	185643739	185825056	protein_coding	insulin like growth factor 2 mRNA binding protein 2 [Source:HGNC Symbol;Acc:HGNC:28867]	26.0825	2.52923	0.488139	5.18138	2.20256e-07	1.09036e-05	NA	NA	NA	NA	NA	NA	NA	NA	NA	NA	NA	NA
ENSG00000074047	3	1	1	1	up	GLI2	2	120735623	120992653	protein_coding	GLI family zinc finger 2 [Source:HGNC Symbol;Acc:HGNC:4318]	5.66062	3.83854	1.25732	3.05296	0.00226593	0.0267739	5.67053	3.84314	1.25778	3.0555	0.00224685	0.0262598	15.4127	4.62252	0.951558	4.85784	1.18673e-06	2.60099e-05
ENSG00000074219	1	0	0	1	down	TEAD2	19	49340595	49362457	protein_coding	TEA domain transcription factor 2 [Source:HGNC Symbol;Acc:HGNC:11715]	NA	NA	NA	NA	NA	NA	NA	NA	NA	NA	NA	NA	355.693	-1.095	0.228271	-4.79694	1.61108e-06	3.43196e-05
ENSG00000075213	3	1	1	1	up	SEMA3A	7	83955777	84492724	protein_coding	semaphorin 3A [Source:HGNC Symbol;Acc:HGNC:10723]	67.4475	6.01655	0.55829	10.7768	4.43263e-27	2.01946e-24	13.3604	3.3834	0.681656	4.96351	6.92314e-07	2.91933e-05	5460.34	13.5213	0.536862	25.1858	5.72998e-140	1.91393e-136
ENSG00000075340	1	0	0	1	up	ADD2	2	70607618	70768225	protein_coding	adducin 2 [Source:HGNC Symbol;Acc:HGNC:244]	NA	NA	NA	NA	NA	NA	NA	NA	NA	NA	NA	NA	51.4556	1.38423	0.426762	3.24356	0.00118045	0.0115833
ENSG00000075651	3	1	1	1	up	PLD1	3	171600404	171810950	protein_coding	phospholipase D1 [Source:HGNC Symbol;Acc:HGNC:9067]	983.248	3.55567	0.136476	26.0535	1.22861e-149	1.56728e-145	977.964	3.55028	0.136341	26.0397	1.7578e-149	1.4874e-145	996.179	3.70917	0.121339	30.5686	3.20458e-205	5.35197e-201
ENSG00000076641	3	1	1	1	up	PAG1	8	80967810	81112068	protein_coding	phosphoprotein membrane anchor with glycosphingolipid microdomains 1 [Source:HGNC Symbol;Acc:HGNC:30043]	1934	1.16278	0.100624	11.5558	6.90242e-31	4.40254e-28	1944.16	1.16733	0.100077	11.6643	1.93941e-31	8.79143e-29	1982.84	1.12261	0.109943	10.2108	1.77367e-24	2.00149e-22
ENSG00000076662	2	1	1	0	up	ICAM3	19	10333776	10339661	protein_coding	intercellular adhesion molecule 3 [Source:HGNC Symbol;Acc:HGNC:5346]	7.21943	4.11408	1.23295	3.33677	0.000847595	0.0126444	7.23165	4.1183	1.23287	3.34042	0.000836508	0.012225	NA	NA	NA	NA	NA	NA
ENSG00000076716	1	0	0	1	up	GPC4	X	133300103	133415489	protein_coding	glypican 4 [Source:HGNC Symbol;Acc:HGNC:4452]	NA	NA	NA	NA	NA	NA	NA	NA	NA	NA	NA	NA	5421.39	6.64388	0.234921	28.2813	5.86281e-176	4.89574e-172
ENSG00000077157	1	0	0	1	up	PPP1R12B	1	202348699	202592706	protein_coding	protein phosphatase 1 regulatory subunit 12B [Source:HGNC Symbol;Acc:HGNC:7619]	NA	NA	NA	NA	NA	NA	NA	NA	NA	NA	NA	NA	2775.87	1.61958	0.25253	6.41342	1.42287e-10	5.64452e-09
ENSG00000078081	2	1	1	0	up	LAMP3	3	183122215	183163839	protein_coding	lysosomal associated membrane protein 3 [Source:HGNC Symbol;Acc:HGNC:14582]	14.601	3.13531	0.554414	5.65518	1.55681e-08	1.00554e-06	14.617	3.13896	0.55522	5.65354	1.57175e-08	9.45473e-07	NA	NA	NA	NA	NA	NA
ENSG00000078098	1	0	0	1	up	FAP	2	162170684	162245151	protein_coding	fibroblast activation protein alpha [Source:HGNC Symbol;Acc:HGNC:3590]	NA	NA	NA	NA	NA	NA	NA	NA	NA	NA	NA	NA	10.1127	4.96039	1.67331	2.96442	0.00303254	0.0248565
ENSG00000078399	3	1	1	1	down	HOXA9	7	27162438	27175180	protein_coding	homeobox A9 [Source:HGNC Symbol;Acc:HGNC:5109]	64.4847	-1.0146	0.335237	-3.02652	0.00247386	0.0285759	64.5606	-1.01448	0.33621	-3.01741	0.00254948	0.0286874	76.4332	-1.032	0.355418	-2.90363	0.0036886	0.0289626
ENSG00000078403	1	0	0	1	up	MLLT10	10	21524646	21743630	protein_coding	MLLT10 histone lysine methyltransferase DOT1L cofactor [Source:HGNC Symbol;Acc:HGNC:16063]	NA	NA	NA	NA	NA	NA	NA	NA	NA	NA	NA	NA	1771.03	1.4745	0.19247	7.66093	1.84585e-14	1.08547e-12
ENSG00000078549	1	0	0	1	up	ADCYAP1R1	7	31052461	31111479	protein_coding	ADCYAP receptor type I [Source:HGNC Symbol;Acc:HGNC:242]	NA	NA	NA	NA	NA	NA	NA	NA	NA	NA	NA	NA	58.5573	7.34886	0.60611	12.1246	7.82134e-34	1.50143e-31
ENSG00000078967	1	0	0	1	up	UBE2D4	7	43926436	43956136	protein_coding	ubiquitin conjugating enzyme E2 D4 (putative) [Source:HGNC Symbol;Acc:HGNC:21647]	NA	NA	NA	NA	NA	NA	NA	NA	NA	NA	NA	NA	1977.9	1.45136	0.207773	6.9853	2.84248e-12	1.35635e-10
ENSG00000079102	3	1	1	1	up	RUNX1T1	8	91954967	92103286	protein_coding	RUNX1 partner transcriptional co-repressor 1 [Source:HGNC Symbol;Acc:HGNC:1535]	21.1792	8.25709	1.21952	6.77077	1.28102e-11	1.39669e-09	12.0093	7.47597	1.26841	5.89399	3.76988e-09	2.53842e-07	98.8611	6.30141	0.668861	9.42112	4.46317e-21	4.0075e-19
ENSG00000079308	1	0	0	1	up	TNS1	2	217799588	218033982	protein_coding	tensin 1 [Source:HGNC Symbol;Acc:HGNC:11973]	NA	NA	NA	NA	NA	NA	NA	NA	NA	NA	NA	NA	69.4657	2.17156	0.455084	4.77179	1.82597e-06	3.83592e-05
ENSG00000079335	3	1	1	1	up	CDC14A	1	100345001	100520277	protein_coding	cell division cycle 14A [Source:HGNC Symbol;Acc:HGNC:1718]	1758.26	1.33257	0.110973	12.0081	3.21983e-33	2.28188e-30	1790.25	1.32566	0.108268	12.2442	1.80358e-34	9.74127e-32	1793.52	1.27682	0.121566	10.5031	8.35789e-26	1.03396e-23
ENSG00000081059	1	0	0	1	up	TCF7	5	134114681	134151865	protein_coding	transcription factor 7 [Source:HGNC Symbol;Acc:HGNC:11639]	NA	NA	NA	NA	NA	NA	NA	NA	NA	NA	NA	NA	184.508	1.7194	0.284958	6.03386	1.60089e-09	5.66449e-08
ENSG00000081189	3	1	1	1	up	MEF2C	5	88717117	88904257	protein_coding	myocyte enhancer factor 2C [Source:HGNC Symbol;Acc:HGNC:6996]	35.6424	6.59912	0.761556	8.66531	4.50287e-18	1.03497e-15	40.3461	6.75959	0.673144	10.0418	9.98148e-24	2.98094e-21	193.198	5.28114	1.14629	4.60716	4.08215e-06	8.09691e-05
ENSG00000082258	1	0	0	1	up	CCNT2	2	134918235	134959342	protein_coding	cyclin T2 [Source:HGNC Symbol;Acc:HGNC:1600]	NA	NA	NA	NA	NA	NA	NA	NA	NA	NA	NA	NA	3885.78	1.73512	0.136881	12.6761	8.02298e-37	1.861e-34
ENSG00000082269	2	1	1	0	down	FAM135A	6	70412941	70561174	protein_coding	family with sequence similarity 135 member A [Source:HGNC Symbol;Acc:HGNC:21084]	1889	-1.07677	0.0922812	-11.6684	1.84971e-31	1.24189e-28	1882.82	-1.10179	0.0918426	-11.9965	3.70442e-33	1.91912e-30	NA	NA	NA	NA	NA	NA
ENSG00000082397	1	0	0	1	up	EPB41L3	18	5392381	5630700	protein_coding	erythrocyte membrane protein band 4.1 like 3 [Source:HGNC Symbol;Acc:HGNC:3380]	NA	NA	NA	NA	NA	NA	NA	NA	NA	NA	NA	NA	109.896	1.03957	0.290559	3.57782	0.000346468	0.00417186
ENSG00000082482	1	0	0	1	up	KCNK2	1	215005775	215237093	protein_coding	potassium two pore domain channel subfamily K member 2 [Source:HGNC Symbol;Acc:HGNC:6277]	NA	NA	NA	NA	NA	NA	NA	NA	NA	NA	NA	NA	88.9388	6.5954	0.435949	15.1288	1.04512e-51	4.98702e-49
ENSG00000082684	1	0	0	1	up	SEMA5B	3	122909082	123028605	protein_coding	semaphorin 5B [Source:HGNC Symbol;Acc:HGNC:10737]	NA	NA	NA	NA	NA	NA	NA	NA	NA	NA	NA	NA	2.61223	4.9039	1.83112	2.67808	0.0074045	0.0497581
ENSG00000084636	1	0	0	1	up	COL16A1	1	31652263	31704319	protein_coding	collagen type XVI alpha 1 chain [Source:HGNC Symbol;Acc:HGNC:2193]	NA	NA	NA	NA	NA	NA	NA	NA	NA	NA	NA	NA	78.2957	1.03212	0.322637	3.19902	0.00137898	0.0131451
ENSG00000085265	1	0	0	1	up	FCN1	9	134903232	134917912	protein_coding	ficolin 1 [Source:HGNC Symbol;Acc:HGNC:3623]	NA	NA	NA	NA	NA	NA	NA	NA	NA	NA	NA	NA	186.25	1.67268	0.234218	7.14156	9.22804e-13	4.71307e-11
ENSG00000085276	1	0	0	1	up	MECOM	3	169083499	169663775	protein_coding	MDS1 and EVI1 complex locus [Source:HGNC Symbol;Acc:HGNC:3498]	NA	NA	NA	NA	NA	NA	NA	NA	NA	NA	NA	NA	126.667	5.1948	0.366883	14.1593	1.63648e-45	5.57771e-43
ENSG00000086506	1	0	1	0	up	HBQ1	16	180459	181179	protein_coding	hemoglobin subunit theta 1 [Source:HGNC Symbol;Acc:HGNC:4833]	NA	NA	NA	NA	NA	NA	60.7453	1.01452	0.291645	3.47861	0.000504021	0.00816501	NA	NA	NA	NA	NA	NA
ENSG00000087245	3	1	1	1	up	MMP2	16	55389700	55506691	protein_coding	matrix metallopeptidase 2 [Source:HGNC Symbol;Acc:HGNC:7166]	6.36257	4.96741	1.04535	4.7519	2.01512e-06	7.81336e-05	19.0778	6.53922	0.825696	7.91965	2.38187e-15	3.34054e-13	12.7526	7.04249	1.07797	6.53308	6.44322e-11	2.6902e-09
ENSG00000087258	1	0	0	1	up	GNAO1	16	56191489	56357444	protein_coding	G protein subunit alpha o1 [Source:HGNC Symbol;Acc:HGNC:4389]	NA	NA	NA	NA	NA	NA	NA	NA	NA	NA	NA	NA	33.6822	3.03393	0.773815	3.92074	8.82764e-05	0.0012558
ENSG00000089250	1	0	0	1	up	NOS1	12	117208142	117452170	protein_coding	nitric oxide synthase 1 [Source:HGNC Symbol;Acc:HGNC:7872]	NA	NA	NA	NA	NA	NA	NA	NA	NA	NA	NA	NA	147.132	1.42581	0.307703	4.63373	3.59134e-06	7.20036e-05
ENSG00000089335	1	0	0	1	up	ZNF302	19	34677639	34686397	protein_coding	zinc finger protein 302 [Source:HGNC Symbol;Acc:HGNC:13848]	NA	NA	NA	NA	NA	NA	NA	NA	NA	NA	NA	NA	4512.34	1.836	0.190756	9.62489	6.27729e-22	5.88972e-20
ENSG00000090530	1	0	0	1	up	P3H2	3	189956728	190122437	protein_coding	prolyl 3-hydroxylase 2 [Source:HGNC Symbol;Acc:HGNC:19317]	NA	NA	NA	NA	NA	NA	NA	NA	NA	NA	NA	NA	139.187	1.2513	0.271093	4.61574	3.91702e-06	7.78787e-05
ENSG00000091128	3	1	1	1	down	LAMB4	7	108023548	108130361	protein_coding	laminin subunit beta 4 [Source:HGNC Symbol;Acc:HGNC:6491]	105.061	-1.11606	0.272388	-4.09732	4.17952e-05	0.00108808	106.744	-1.0398	0.268516	-3.8724	0.000107767	0.00234418	103.2	-1.20001	0.353958	-3.39027	0.000698246	0.00750946
ENSG00000091428	1	0	0	1	up	RAPGEF4	2	172735274	173052893	protein_coding	Rap guanine nucleotide exchange factor 4 [Source:HGNC Symbol;Acc:HGNC:16626]	NA	NA	NA	NA	NA	NA	NA	NA	NA	NA	NA	NA	22.4911	2.37619	0.857242	2.7719	0.00557305	0.0401014
ENSG00000092607	3	1	1	1	down	TBX15	1	118883046	118989556	protein_coding	T-box transcription factor 15 [Source:HGNC Symbol;Acc:HGNC:11594]	112.008	-1.62707	0.299298	-5.4363	5.43996e-08	3.04364e-06	110.074	-1.63015	0.300445	-5.4258	5.76946e-08	3.07891e-06	117.373	-1.76008	0.327779	-5.36971	7.88631e-08	2.12778e-06
ENSG00000094661	1	0	0	1	up		19	15082211	15092970	protein_coding	olfactory receptor family 1 subfamily I member 1 [Source:NCBI gene;Acc:126370]	NA	NA	NA	NA	NA	NA	NA	NA	NA	NA	NA	NA	306.324	1.96118	0.203847	9.62083	6.53046e-22	6.09303e-20
ENSG00000095303	2	1	1	0	down	PTGS1	9	122370530	122395703	protein_coding	prostaglandin-endoperoxide synthase 1 [Source:HGNC Symbol;Acc:HGNC:9604]	51.0036	-1.20911	0.41859	-2.88853	0.00387043	0.039619	51.2753	-1.21763	0.418151	-2.91194	0.00359192	0.0366778	NA	NA	NA	NA	NA	NA
ENSG00000095596	1	0	0	1	up	CYP26A1	10	93073475	93077885	protein_coding	cytochrome P450 family 26 subfamily A member 1 [Source:HGNC Symbol;Acc:HGNC:2603]	NA	NA	NA	NA	NA	NA	NA	NA	NA	NA	NA	NA	5.15492	3.23577	1.1912	2.71641	0.00659951	0.0455448
ENSG00000095627	3	1	1	1	up	TDRD1	10	114179270	114232304	protein_coding	tudor domain containing 1 [Source:HGNC Symbol;Acc:HGNC:11712]	84.4688	1.37133	0.382811	3.58227	0.000340627	0.00614338	84.4896	1.38031	0.385004	3.58517	0.000336856	0.00586092	86.442	1.14939	0.332906	3.45259	0.000555236	0.00619853
ENSG00000095637	1	0	0	1	up	SORBS1	10	95311771	95561414	protein_coding	sorbin and SH3 domain containing 1 [Source:HGNC Symbol;Acc:HGNC:14565]	NA	NA	NA	NA	NA	NA	NA	NA	NA	NA	NA	NA	2330.34	4.13764	0.416531	9.93357	2.97399e-23	3.04716e-21
ENSG00000095739	3	1	1	1	down	BAMBI	10	28677510	28682932	protein_coding	BMP and activin membrane bound inhibitor [Source:HGNC Symbol;Acc:HGNC:30251]	1114.42	-2.21753	0.151878	-14.6008	2.77715e-48	4.16785e-45	1108.04	-2.241	0.148687	-15.0719	2.47999e-51	2.73715e-48	1102.65	-2.25754	0.164498	-13.7238	7.31434e-43	2.18137e-40
ENSG00000096395	1	0	0	1	up	MLN	6	33794673	33804003	protein_coding	motilin [Source:HGNC Symbol;Acc:HGNC:7141]	NA	NA	NA	NA	NA	NA	NA	NA	NA	NA	NA	NA	4.68679	5.54501	1.86584	2.97186	0.00295999	0.0243401
ENSG00000099194	3	1	1	1	up	SCD	10	100347233	100364826	protein_coding	stearoyl-CoA desaturase [Source:HGNC Symbol;Acc:HGNC:10571]	24279.3	1.44563	0.0486122	29.738	2.47853e-194	6.32346e-190	24307.3	1.44784	0.0491994	29.4279	2.41252e-190	6.12417e-186	24755.7	1.42738	0.0536028	26.6288	3.14653e-156	1.75167e-152
ENSG00000099250	2	1	1	0	down	NRP1	10	33177492	33336262	protein_coding	neuropilin 1 [Source:HGNC Symbol;Acc:HGNC:8004]	5460.48	-1.07462	0.102081	-10.5272	6.47347e-26	2.66383e-23	5454	-1.07151	0.103301	-10.3727	3.29963e-25	1.08781e-22	NA	NA	NA	NA	NA	NA
ENSG00000099256	1	0	0	1	up	PRTFDC1	10	24848614	24952606	protein_coding	phosphoribosyl transferase domain containing 1 [Source:HGNC Symbol;Acc:HGNC:23333]	NA	NA	NA	NA	NA	NA	NA	NA	NA	NA	NA	NA	13.6933	3.06933	0.920638	3.33392	0.000856314	0.00889937
ENSG00000099338	1	0	0	1	down	CATSPERG	19	38335775	38370943	protein_coding	cation channel sperm associated auxiliary subunit gamma [Source:HGNC Symbol;Acc:HGNC:25243]	NA	NA	NA	NA	NA	NA	NA	NA	NA	NA	NA	NA	129.117	-1.19142	0.291195	-4.09147	4.28639e-05	0.000661617
ENSG00000099617	1	0	0	1	up	EFNA2	19	1285873	1301431	protein_coding	ephrin A2 [Source:HGNC Symbol;Acc:HGNC:3222]	NA	NA	NA	NA	NA	NA	NA	NA	NA	NA	NA	NA	695.343	3.62165	0.284459	12.7317	3.94014e-37	9.2682e-35
ENSG00000099999	1	0	0	1	down	RNF215	22	30368811	30421771	protein_coding	ring finger protein 215 [Source:HGNC Symbol;Acc:HGNC:33434]	NA	NA	NA	NA	NA	NA	NA	NA	NA	NA	NA	NA	587.758	-1.06773	0.152424	-7.005	2.46991e-12	1.18876e-10
ENSG00000100024	1	0	0	1	down	UPB1	22	24494107	24528390	protein_coding	beta-ureidopropionase 1 [Source:HGNC Symbol;Acc:HGNC:16297]	NA	NA	NA	NA	NA	NA	NA	NA	NA	NA	NA	NA	61.2183	-1.21621	0.405866	-2.99658	0.00273023	0.022856
ENSG00000100097	2	1	0	1	up	LGALS1	22	37675636	37679802	protein_coding	galectin 1 [Source:HGNC Symbol;Acc:HGNC:6561]	24.9289	2.39265	0.468034	5.11213	3.1855e-07	1.52766e-05	NA	NA	NA	NA	NA	NA	31.1792	3.03896	0.474786	6.4007	1.54663e-10	6.09204e-09
ENSG00000100299	1	0	0	1	up	ARSA	22	50622754	50628173	protein_coding	arylsulfatase A [Source:HGNC Symbol;Acc:HGNC:713]	NA	NA	NA	NA	NA	NA	NA	NA	NA	NA	NA	NA	1929.29	1.24356	0.234192	5.31001	1.0962e-07	2.86372e-06
ENSG00000100433	1	0	0	1	up	KCNK10	14	88180103	88326907	protein_coding	potassium two pore domain channel subfamily K member 10 [Source:HGNC Symbol;Acc:HGNC:6273]	NA	NA	NA	NA	NA	NA	NA	NA	NA	NA	NA	NA	28.3443	3.51811	0.65128	5.40184	6.59613e-08	1.80593e-06
ENSG00000100650	1	0	0	1	up	SRSF5	14	69726900	69772005	protein_coding	serine and arginine rich splicing factor 5 [Source:HGNC Symbol;Acc:HGNC:10787]	NA	NA	NA	NA	NA	NA	NA	NA	NA	NA	NA	NA	13724.3	1.02819	0.0652962	15.7466	7.24782e-56	4.17399e-53
ENSG00000100678	1	0	0	1	up	SLC8A3	14	70044217	70189070	protein_coding	solute carrier family 8 member A3 [Source:HGNC Symbol;Acc:HGNC:11070]	NA	NA	NA	NA	NA	NA	NA	NA	NA	NA	NA	NA	12.4521	4.11091	0.786555	5.22647	1.72779e-07	4.35231e-06
ENSG00000100836	1	0	0	1	up	PABPN1	14	23321289	23326185	protein_coding	poly(A) binding protein nuclear 1 [Source:HGNC Symbol;Acc:HGNC:8565]	NA	NA	NA	NA	NA	NA	NA	NA	NA	NA	NA	NA	13475.4	1.583	0.205783	7.69257	1.44206e-14	8.69065e-13
ENSG00000100889	1	0	0	1	up	PCK2	14	24094053	24110598	protein_coding	phosphoenolpyruvate carboxykinase 2, mitochondrial [Source:HGNC Symbol;Acc:HGNC:8725]	NA	NA	NA	NA	NA	NA	NA	NA	NA	NA	NA	NA	4410.88	1.03022	0.11137	9.25046	2.23533e-20	1.91448e-18
ENSG00000101076	1	0	0	1	up	HNF4A	20	44355700	44434596	protein_coding	hepatocyte nuclear factor 4 alpha [Source:HGNC Symbol;Acc:HGNC:5024]	NA	NA	NA	NA	NA	NA	NA	NA	NA	NA	NA	NA	31.2183	2.5898	0.45739	5.66212	1.49512e-08	4.55657e-07
ENSG00000101115	1	0	0	1	up	SALL4	20	51782331	51802521	protein_coding	spalt like transcription factor 4 [Source:HGNC Symbol;Acc:HGNC:15924]	NA	NA	NA	NA	NA	NA	NA	NA	NA	NA	NA	NA	559.359	3.32383	0.285796	11.6301	2.8977e-31	4.88832e-29
ENSG00000101255	3	1	1	1	up	TRIB3	20	362835	397559	protein_coding	tribbles pseudokinase 3 [Source:HGNC Symbol;Acc:HGNC:16228]	2452.92	1.48788	0.136928	10.8661	1.67155e-27	8.04646e-25	2454.5	1.48706	0.137356	10.8263	2.58337e-27	9.23646e-25	2438.62	1.4641	0.147328	9.93771	2.85324e-23	2.94148e-21
ENSG00000101493	1	0	0	1	up	ZNF516	18	76357682	76495242	protein_coding	zinc finger protein 516 [Source:HGNC Symbol;Acc:HGNC:28990]	NA	NA	NA	NA	NA	NA	NA	NA	NA	NA	NA	NA	44.6618	1.75623	0.50221	3.49701	0.000470499	0.00538575
ENSG00000101665	1	0	0	1	down	SMAD7	18	48919853	48952052	protein_coding	SMAD family member 7 [Source:HGNC Symbol;Acc:HGNC:6773]	NA	NA	NA	NA	NA	NA	NA	NA	NA	NA	NA	NA	874.625	-1.30089	0.144229	-9.01965	1.88699e-19	1.57573e-17
ENSG00000101670	3	1	1	1	up	LIPG	18	49560699	49599185	protein_coding	lipase G, endothelial type [Source:HGNC Symbol;Acc:HGNC:6623]	61.3873	1.45094	0.294153	4.93261	8.11399e-07	3.50868e-05	61.3626	1.45972	0.294591	4.95506	7.23091e-07	3.0316e-05	146.537	1.10301	0.327127	3.37181	0.000746769	0.00795051
ENSG00000101850	3	1	1	1	down	GPR143	X	9725346	9786297	protein_coding	G protein-coupled receptor 143 [Source:HGNC Symbol;Acc:HGNC:20145]	25.5721	-2.01036	0.617133	-3.25757	0.0011237	0.0157956	25.5456	-2.0065	0.617723	-3.24823	0.00116126	0.0159	24.622	-1.98404	0.696639	-2.84802	0.00439921	0.0333808
ENSG00000101938	1	0	0	1	up	CHRDL1	X	110673856	110795819	protein_coding	chordin like 1 [Source:HGNC Symbol;Acc:HGNC:29861]	NA	NA	NA	NA	NA	NA	NA	NA	NA	NA	NA	NA	39.0389	2.38858	0.441616	5.40873	6.34749e-08	1.74645e-06
ENSG00000101958	1	0	0	1	up	GLRA2	X	14529298	14731812	protein_coding	glycine receptor alpha 2 [Source:HGNC Symbol;Acc:HGNC:4327]	NA	NA	NA	NA	NA	NA	NA	NA	NA	NA	NA	NA	40.8915	4.9812	0.576655	8.6381	5.71546e-18	4.37862e-16
ENSG00000101977	1	1	0	0	down	MCF2	X	139581770	139708227	protein_coding	MCF.2 cell line derived transforming sequence [Source:HGNC Symbol;Acc:HGNC:6940]	28.9354	-3.49545	0.985773	-3.5459	0.000391281	0.00678638	NA	NA	NA	NA	NA	NA	NA	NA	NA	NA	NA	NA
ENSG00000102128	2	1	1	0	up	RAB40AL	X	102937272	102938300	protein_coding	RAB40A like [Source:HGNC Symbol;Acc:HGNC:25410]	6.54786	3.69997	1.21663	3.04117	0.00235658	0.0275922	6.56081	3.7047	1.21684	3.04453	0.00233042	0.0270489	NA	NA	NA	NA	NA	NA
ENSG00000102245	1	0	0	1	up	CD40LG	X	136648158	136660390	protein_coding	CD40 ligand [Source:HGNC Symbol;Acc:HGNC:11935]	NA	NA	NA	NA	NA	NA	NA	NA	NA	NA	NA	NA	16.5761	7.03842	1.27395	5.52487	3.29733e-08	9.44575e-07
ENSG00000102359	1	0	0	1	up	SRPX2	X	100644195	100675788	protein_coding	sushi repeat containing protein X-linked 2 [Source:HGNC Symbol;Acc:HGNC:30668]	NA	NA	NA	NA	NA	NA	NA	NA	NA	NA	NA	NA	47.2794	2.35031	0.757544	3.10254	0.00191864	0.0171354
ENSG00000102524	1	0	0	1	up	TNFSF13B	13	108251240	108308484	protein_coding	TNF superfamily member 13b [Source:HGNC Symbol;Acc:HGNC:11929]	NA	NA	NA	NA	NA	NA	NA	NA	NA	NA	NA	NA	378.574	3.53483	0.284029	12.4453	1.48265e-35	3.13439e-33
ENSG00000102678	1	0	0	1	up	FGF9	13	21671073	21704498	protein_coding	fibroblast growth factor 9 [Source:HGNC Symbol;Acc:HGNC:3687]	NA	NA	NA	NA	NA	NA	NA	NA	NA	NA	NA	NA	14.5491	5.4279	1.02224	5.30981	1.09741e-07	2.86372e-06
ENSG00000102935	2	1	1	0	up	ZNF423	16	49487524	49857919	protein_coding	zinc finger protein 423 [Source:HGNC Symbol;Acc:HGNC:16762]	24.1669	3.80448	0.501668	7.58366	3.35938e-14	4.86976e-12	7.92632	2.1675	0.769016	2.81853	0.00482437	0.0455944	NA	NA	NA	NA	NA	NA
ENSG00000103241	1	0	0	1	up	FOXF1	16	86510527	86515422	protein_coding	forkhead box F1 [Source:HGNC Symbol;Acc:HGNC:3809]	NA	NA	NA	NA	NA	NA	NA	NA	NA	NA	NA	NA	6.27749	5.49219	1.56942	3.49951	0.000466108	0.00535015
ENSG00000103257	3	1	1	1	up	SLC7A5	16	87830023	87869507	protein_coding	solute carrier family 7 member 5 [Source:HGNC Symbol;Acc:HGNC:11063]	11442.5	1.02444	0.0810819	12.6346	1.36109e-36	1.08517e-33	11453.8	1.02966	0.081254	12.6722	8.43392e-37	4.86579e-34	11694	1.00158	0.0793558	12.6213	1.61072e-36	3.68502e-34
ENSG00000103269	3	1	1	1	down	RHBDL1	16	675666	678268	protein_coding	rhomboid like 1 [Source:HGNC Symbol;Acc:HGNC:10007]	103.036	-1.07539	0.355192	-3.02762	0.00246488	0.0285199	102.892	-1.06989	0.354896	-3.01466	0.00257269	0.0288717	92.8194	-1.19888	0.439985	-2.72483	0.00643341	0.0447499
ENSG00000103489	1	0	0	1	up	XYLT1	16	17101769	17470960	protein_coding	xylosyltransferase 1 [Source:HGNC Symbol;Acc:HGNC:15516]	NA	NA	NA	NA	NA	NA	NA	NA	NA	NA	NA	NA	34.0368	3.54862	0.706798	5.0207	5.14848e-07	1.20427e-05
ENSG00000103528	1	0	0	1	up	SYT17	16	19167971	19268332	protein_coding	synaptotagmin 17 [Source:HGNC Symbol;Acc:HGNC:24119]	NA	NA	NA	NA	NA	NA	NA	NA	NA	NA	NA	NA	51.7088	1.23935	0.376581	3.29105	0.000998137	0.0100907
ENSG00000103710	3	1	1	1	up	RASL12	15	65053337	65076690	protein_coding	RAS like family 12 [Source:HGNC Symbol;Acc:HGNC:30289]	11.2878	2.29089	0.70115	3.26733	0.00108565	0.0153794	11.3021	2.29522	0.702025	3.26943	0.00107765	0.0150062	11.0688	2.22331	0.816628	2.72255	0.00647809	0.044967
ENSG00000104081	3	1	1	1	down	BMF	15	40087890	40108892	protein_coding	Bcl2 modifying factor [Source:HGNC Symbol;Acc:HGNC:24132]	491.299	-1.6695	0.299712	-5.57036	2.54219e-08	1.55911e-06	493.065	-1.64349	0.298266	-5.51015	3.58528e-08	2.03607e-06	530.073	-1.86132	0.304787	-6.10694	1.01557e-09	3.6769e-08
ENSG00000104447	1	0	0	1	up	TRPS1	8	115408496	115809673	protein_coding	transcriptional repressor GATA binding 1 [Source:HGNC Symbol;Acc:HGNC:12340]	NA	NA	NA	NA	NA	NA	NA	NA	NA	NA	NA	NA	809.457	5.67836	0.359937	15.776	4.55131e-56	2.7147e-53
ENSG00000104537	1	0	0	1	up	ANXA13	8	123680794	123737402	protein_coding	annexin A13 [Source:HGNC Symbol;Acc:HGNC:536]	NA	NA	NA	NA	NA	NA	NA	NA	NA	NA	NA	NA	2.32661	7.17492	2.47331	2.90094	0.00372044	0.0291621
ENSG00000104863	3	1	1	1	down	LIN7B	19	49114324	49118460	protein_coding	lin-7 homolog B, crumbs cell polarity complex component [Source:HGNC Symbol;Acc:HGNC:17788]	160.285	-1.31459	0.240353	-5.4694	4.51571e-08	2.60066e-06	162.526	-1.28314	0.23706	-5.41272	6.20729e-08	3.26236e-06	151.328	-1.50252	0.276292	-5.43816	5.38333e-08	1.50095e-06
ENSG00000104941	1	0	0	1	up	RSPH6A	19	45795713	45815308	protein_coding	radial spoke head 6 homolog A [Source:HGNC Symbol;Acc:HGNC:14241]	NA	NA	NA	NA	NA	NA	NA	NA	NA	NA	NA	NA	3.77463	5.11547	1.69151	3.0242	0.00249293	0.021188
ENSG00000104967	1	0	0	1	up	NOVA2	19	45933734	45973865	protein_coding	NOVA alternative splicing regulator 2 [Source:HGNC Symbol;Acc:HGNC:7887]	NA	NA	NA	NA	NA	NA	NA	NA	NA	NA	NA	NA	14.411	4.62246	0.843978	5.47699	4.32616e-08	1.22046e-06
ENSG00000105327	3	1	1	1	up	BBC3	19	47220822	47232766	protein_coding	BCL2 binding component 3 [Source:HGNC Symbol;Acc:HGNC:17868]	97.9945	1.08741	0.318989	3.40893	0.000652185	0.0102542	100.67	1.18809	0.315209	3.76921	0.000163767	0.003302	92.7061	1.04212	0.35621	2.92558	0.00343814	0.0273822
ENSG00000105419	1	0	0	1	up	MEIS3	19	47403124	47419527	protein_coding	Meis homeobox 3 [Source:HGNC Symbol;Acc:HGNC:29537]	NA	NA	NA	NA	NA	NA	NA	NA	NA	NA	NA	NA	131.631	1.86577	0.399428	4.6711	2.99588e-06	6.06475e-05
ENSG00000105427	1	0	1	0	down	CNFN	19	42387019	42390297	protein_coding	cornifelin [Source:HGNC Symbol;Acc:HGNC:30183]	NA	NA	NA	NA	NA	NA	63.6887	-1.04887	0.367827	-2.85152	0.00435102	0.042189	NA	NA	NA	NA	NA	NA
ENSG00000105507	1	0	0	1	up	CABP5	19	48029383	48044079	protein_coding	calcium binding protein 5 [Source:HGNC Symbol;Acc:HGNC:13714]	NA	NA	NA	NA	NA	NA	NA	NA	NA	NA	NA	NA	42.7266	7.20166	0.818852	8.79482	1.43278e-18	1.13947e-16
ENSG00000105523	1	0	0	1	down	FAM83E	19	48600810	48614854	protein_coding	family with sequence similarity 83 member E [Source:HGNC Symbol;Acc:HGNC:25972]	NA	NA	NA	NA	NA	NA	NA	NA	NA	NA	NA	NA	63.1357	-1.69871	0.431856	-3.93351	8.37127e-05	0.00119597
ENSG00000105550	3	1	1	1	up	FGF21	19	48755524	48758333	protein_coding	fibroblast growth factor 21 [Source:HGNC Symbol;Acc:HGNC:3678]	24.2387	3.57427	0.448768	7.96462	1.65734e-15	2.83783e-13	24.2409	3.60274	0.454661	7.92401	2.29966e-15	3.26128e-13	25.0726	3.78383	0.547044	6.91686	4.61753e-12	2.16015e-10
ENSG00000105559	1	0	0	1	up	PLEKHA4	19	48837097	48868617	protein_coding	pleckstrin homology domain containing A4 [Source:HGNC Symbol;Acc:HGNC:14339]	NA	NA	NA	NA	NA	NA	NA	NA	NA	NA	NA	NA	64.8703	3.46976	0.616444	5.62867	1.81603e-08	5.44515e-07
ENSG00000105613	2	1	1	0	down	MAST1	19	12833951	12874952	protein_coding	microtubule associated serine/threonine kinase 1 [Source:HGNC Symbol;Acc:HGNC:19034]	53.2315	-1.40403	0.422563	-3.32266	0.00089165	0.0131343	53.0362	-1.39175	0.424244	-3.28055	0.00103607	0.0145417	NA	NA	NA	NA	NA	NA
ENSG00000105792	1	0	0	1	down	CFAP69	7	90245174	90311063	protein_coding	cilia and flagella associated protein 69 [Source:HGNC Symbol;Acc:HGNC:26107]	NA	NA	NA	NA	NA	NA	NA	NA	NA	NA	NA	NA	460.584	-1.21774	0.237845	-5.1199	3.05704e-07	7.43167e-06
ENSG00000105880	1	1	0	0	up	DLX5	7	97020396	97024950	protein_coding	distal-less homeobox 5 [Source:HGNC Symbol;Acc:HGNC:2918]	22.2719	3.29172	0.738913	4.45481	8.39665e-06	0.000273943	NA	NA	NA	NA	NA	NA	NA	NA	NA	NA	NA	NA
ENSG00000106123	3	1	1	1	up	EPHB6	7	142855061	142871094	protein_coding	EPH receptor B6 [Source:HGNC Symbol;Acc:HGNC:3396]	122.399	1.70559	0.322031	5.29637	1.18129e-07	6.25276e-06	119.945	1.68267	0.313066	5.3748	7.66659e-08	3.9396e-06	126.119	1.7068	0.48375	3.52826	0.000418295	0.00490586
ENSG00000106125	2	1	1	0	down	MINDY4	7	30771417	30892387	protein_coding	MINDY lysine 48 deubiquitinase 4 [Source:HGNC Symbol;Acc:HGNC:21916]	74.2328	-1.30356	0.327949	-3.97488	7.04152e-05	0.00168054	74.1671	-1.29865	0.328872	-3.94882	7.8538e-05	0.00179288	NA	NA	NA	NA	NA	NA
ENSG00000106278	1	0	0	1	up	PTPRZ1	7	121873089	122062036	protein_coding	protein tyrosine phosphatase receptor type Z1 [Source:HGNC Symbol;Acc:HGNC:9685]	NA	NA	NA	NA	NA	NA	NA	NA	NA	NA	NA	NA	51.6423	2.9049	0.583892	4.97506	6.5226e-07	1.4984e-05
ENSG00000106331	1	0	0	1	up	PAX4	7	127610292	127618142	protein_coding	paired box 4 [Source:HGNC Symbol;Acc:HGNC:8618]	NA	NA	NA	NA	NA	NA	NA	NA	NA	NA	NA	NA	6.98983	6.09279	1.78164	3.41977	0.000626746	0.00683689
ENSG00000106688	2	1	1	0	down	SLC1A1	9	4490468	4587469	protein_coding	solute carrier family 1 member 1 [Source:HGNC Symbol;Acc:HGNC:10939]	79.4771	-1.02302	0.295086	-3.46685	0.000526595	0.00867336	78.3849	-1.08549	0.299515	-3.62418	0.000289883	0.00521893	NA	NA	NA	NA	NA	NA
ENSG00000106819	2	1	1	0	up	ASPN	9	92456205	92482506	protein_coding	asporin [Source:HGNC Symbol;Acc:HGNC:14872]	9.45992	5.14466	0.990273	5.1952	2.04505e-07	1.02104e-05	29.1164	6.78508	0.745336	9.10339	8.7556e-20	1.91604e-17	NA	NA	NA	NA	NA	NA
ENSG00000106829	3	1	1	1	up	TLE4	9	79571773	79726882	protein_coding	TLE family member 4, transcriptional corepressor [Source:HGNC Symbol;Acc:HGNC:11840]	38.6042	1.69839	0.385936	4.40069	1.07906e-05	0.000339457	36.7729	1.67567	0.403646	4.15134	3.30533e-05	0.00087105	49.148	2.15784	0.562285	3.83763	0.000124227	0.00169227
ENSG00000107159	3	1	1	1	up	CA9	9	35673918	35681159	protein_coding	carbonic anhydrase 9 [Source:HGNC Symbol;Acc:HGNC:1383]	22.0756	5.10942	1.73646	2.94244	0.00325635	0.034966	22.1166	5.11387	1.73677	2.94447	0.00323503	0.0340328	22.5016	5.14002	1.29406	3.972	7.12707e-05	0.00103056
ENSG00000107249	1	0	0	1	up	GLIS3	9	3824127	4348392	protein_coding	GLIS family zinc finger 3 [Source:HGNC Symbol;Acc:HGNC:28510]	NA	NA	NA	NA	NA	NA	NA	NA	NA	NA	NA	NA	107.359	3.70322	0.447635	8.27286	1.30779e-16	9.0254e-15
ENSG00000107831	1	0	0	1	up	FGF8	10	101770130	101780369	protein_coding	fibroblast growth factor 8 [Source:HGNC Symbol;Acc:HGNC:3686]	NA	NA	NA	NA	NA	NA	NA	NA	NA	NA	NA	NA	52.434	3.76403	0.571742	6.58344	4.59684e-11	1.93868e-09
ENSG00000108622	2	1	1	0	up	ICAM2	17	64002594	64020634	protein_coding	intercellular adhesion molecule 2 [Source:HGNC Symbol;Acc:HGNC:5345]	4.71719	4.84021	1.58309	3.05744	0.0022324	0.0264908	4.72408	4.84422	1.58304	3.06007	0.00221287	0.0259463	NA	NA	NA	NA	NA	NA
ENSG00000108821	3	1	1	1	up	COL1A1	17	50183289	50201632	protein_coding	collagen type I alpha 1 chain [Source:HGNC Symbol;Acc:HGNC:2197]	3383.98	3.00277	0.503837	5.9598	2.52543e-09	1.89504e-07	4557.36	3.49138	0.563458	6.19634	5.7791e-10	4.39229e-08	2470.75	1.66199	0.453029	3.66862	0.000243864	0.00306915
ENSG00000108839	1	0	0	1	down	ALOX12	17	6996049	7010754	protein_coding	arachidonate 12-lipoxygenase, 12S type [Source:HGNC Symbol;Acc:HGNC:429]	NA	NA	NA	NA	NA	NA	NA	NA	NA	NA	NA	NA	114.792	-1.0104	0.37582	-2.68852	0.00717692	0.0486649
ENSG00000109107	3	1	1	1	up	ALDOC	17	28573115	28576948	protein_coding	aldolase, fructose-bisphosphate C [Source:HGNC Symbol;Acc:HGNC:418]	862.25	1.50182	0.493277	3.04458	0.00233004	0.0273316	863.871	1.51485	0.500195	3.02853	0.00245748	0.0279996	910.327	1.37378	0.323341	4.24869	2.15022e-05	0.000359827
ENSG00000109113	1	0	0	1	up	RAB34	17	28714281	28718429	protein_coding	RAB34, member RAS oncogene family [Source:HGNC Symbol;Acc:HGNC:16519]	NA	NA	NA	NA	NA	NA	NA	NA	NA	NA	NA	NA	55.2054	5.2012	0.637396	8.16008	3.34817e-16	2.25475e-14
ENSG00000109158	1	0	0	1	up	GABRA4	4	46918900	46993581	protein_coding	gamma-aminobutyric acid type A receptor alpha4 subunit [Source:HGNC Symbol;Acc:HGNC:4078]	NA	NA	NA	NA	NA	NA	NA	NA	NA	NA	NA	NA	42.4118	4.35361	0.579049	7.51855	5.53874e-14	3.15708e-12
ENSG00000109654	1	0	0	1	up	TRIM2	4	153152342	153339317	protein_coding	tripartite motif containing 2 [Source:HGNC Symbol;Acc:HGNC:15974]	NA	NA	NA	NA	NA	NA	NA	NA	NA	NA	NA	NA	608.922	1.82667	0.221615	8.24253	1.68607e-16	1.15881e-14
ENSG00000109819	3	1	1	1	up	PPARGC1A	4	23755041	23904089	protein_coding	PPARG coactivator 1 alpha [Source:HGNC Symbol;Acc:HGNC:9237]	138.447	1.18929	0.325191	3.65721	0.000254976	0.00484739	139.616	1.1905	0.320392	3.71576	0.000202591	0.00392577	159.209	1.25678	0.41091	3.05854	0.0022242	0.0193673
ENSG00000109944	1	0	0	1	up	JHY	11	122882683	122963862	protein_coding	junctional cadherin complex regulator [Source:HGNC Symbol;Acc:HGNC:26288]	NA	NA	NA	NA	NA	NA	NA	NA	NA	NA	NA	NA	55.7225	1.13046	0.346904	3.25871	0.00111922	0.0111112
ENSG00000110427	1	0	0	1	up	KIAA1549L	11	33376083	33674102	protein_coding	KIAA1549 like [Source:HGNC Symbol;Acc:HGNC:24836]	NA	NA	NA	NA	NA	NA	NA	NA	NA	NA	NA	NA	14.3065	3.67251	0.691876	5.30804	1.1081e-07	2.88711e-06
ENSG00000110436	2	1	1	0	up	SLC1A2	11	35251205	35420063	protein_coding	solute carrier family 1 member 2 [Source:HGNC Symbol;Acc:HGNC:10940]	50.0003	1.01582	0.36317	2.79708	0.0051567	0.0489628	50.0336	1.0198	0.363426	2.80607	0.00501497	0.0470281	NA	NA	NA	NA	NA	NA
ENSG00000110665	1	0	0	1	up	C11orf21	11	2295645	2303049	protein_coding	chromosome 11 open reading frame 21 [Source:HGNC Symbol;Acc:HGNC:13231]	NA	NA	NA	NA	NA	NA	NA	NA	NA	NA	NA	NA	15.3516	5.95314	0.835793	7.12274	1.058e-12	5.32221e-11
ENSG00000110693	1	0	0	1	up	SOX6	11	15966449	16739591	protein_coding	SRY-box transcription factor 6 [Source:HGNC Symbol;Acc:HGNC:16421]	NA	NA	NA	NA	NA	NA	NA	NA	NA	NA	NA	NA	120.31	4.26486	0.466313	9.14592	5.91251e-20	5.01242e-18
ENSG00000110852	1	0	0	1	up	CLEC2B	12	9852984	9870136	protein_coding	C-type lectin domain family 2 member B [Source:HGNC Symbol;Acc:HGNC:2053]	NA	NA	NA	NA	NA	NA	NA	NA	NA	NA	NA	NA	9.80803	2.06552	0.758825	2.722	0.00648888	0.0450232
ENSG00000111640	1	0	1	0	up	GAPDH	12	6534512	6538374	protein_coding	glyceraldehyde-3-phosphate dehydrogenase [Source:HGNC Symbol;Acc:HGNC:4141]	NA	NA	NA	NA	NA	NA	172918	1.44831	0.323146	4.48192	7.3976e-06	0.000236509	NA	NA	NA	NA	NA	NA
ENSG00000111728	1	0	0	1	up	ST8SIA1	12	22063773	22437041	protein_coding	ST8 alpha-N-acetyl-neuraminide alpha-2,8-sialyltransferase 1 [Source:HGNC Symbol;Acc:HGNC:10869]	NA	NA	NA	NA	NA	NA	NA	NA	NA	NA	NA	NA	222.549	3.28857	0.270311	12.1659	4.72262e-34	9.17121e-32
ENSG00000111799	3	1	1	1	up	COL12A1	6	75084326	75206053	protein_coding	collagen type XII alpha 1 chain [Source:HGNC Symbol;Acc:HGNC:2188]	323.19	5.30054	0.692699	7.65201	1.97857e-14	2.93484e-12	99.8388	3.47042	0.451382	7.68844	1.48935e-14	1.90945e-12	35.602	2.2898	0.447581	5.11594	3.12181e-07	7.5641e-06
ENSG00000111801	1	0	0	1	down	BTN3A3	6	26440472	26453415	protein_coding	butyrophilin subfamily 3 member A3 [Source:HGNC Symbol;Acc:HGNC:1140]	NA	NA	NA	NA	NA	NA	NA	NA	NA	NA	NA	NA	201.9	-1.11409	0.270776	-4.11443	3.88143e-05	0.000608102
ENSG00000111913	1	0	0	1	up	RIPOR2	6	24804282	25042170	protein_coding	RHO family interacting cell polarization regulator 2 [Source:HGNC Symbol;Acc:HGNC:13872]	NA	NA	NA	NA	NA	NA	NA	NA	NA	NA	NA	NA	101.564	1.15898	0.283407	4.08945	4.32402e-05	0.000665581
ENSG00000112038	1	0	0	1	up	OPRM1	6	154010496	154246867	protein_coding	opioid receptor mu 1 [Source:HGNC Symbol;Acc:HGNC:8156]	NA	NA	NA	NA	NA	NA	NA	NA	NA	NA	NA	NA	476.918	2.48701	0.22388	11.1087	1.13856e-28	1.63923e-26
ENSG00000112139	1	0	1	0	down	MDGA1	6	37630679	37699306	protein_coding	MAM domain containing glycosylphosphatidylinositol anchor 1 [Source:HGNC Symbol;Acc:HGNC:19267]	NA	NA	NA	NA	NA	NA	55.7266	-1.12443	0.385444	-2.91725	0.00353135	0.0361611	NA	NA	NA	NA	NA	NA
ENSG00000112164	3	1	1	1	up/down	GLP1R	6	39048781	39091303	protein_coding	glucagon like peptide 1 receptor [Source:HGNC Symbol;Acc:HGNC:4324]	52.1334	-1.80159	0.462689	-3.89373	9.87131e-05	0.00222087	52.0941	-1.79797	0.461555	-3.89547	9.80103e-05	0.00216553	98.0961	1.32911	0.368905	3.60285	0.000314749	0.0038403
ENSG00000112175	1	0	0	1	up	BMP5	6	55753653	55875590	protein_coding	bone morphogenetic protein 5 [Source:HGNC Symbol;Acc:HGNC:1072]	NA	NA	NA	NA	NA	NA	NA	NA	NA	NA	NA	NA	10.4601	7.31942	1.30976	5.58836	2.29225e-08	6.75181e-07
ENSG00000112182	1	0	0	1	up	BACH2	6	89926528	90296908	protein_coding	BTB domain and CNC homolog 2 [Source:HGNC Symbol;Acc:HGNC:14078]	NA	NA	NA	NA	NA	NA	NA	NA	NA	NA	NA	NA	85.3439	4.955	0.369583	13.407	5.50148e-41	1.55729e-38
ENSG00000112195	1	0	0	1	up	TREML2	6	41189749	41201149	protein_coding	triggering receptor expressed on myeloid cells like 2 [Source:HGNC Symbol;Acc:HGNC:21092]	NA	NA	NA	NA	NA	NA	NA	NA	NA	NA	NA	NA	44.2184	3.2629	0.481305	6.77927	1.20781e-11	5.49634e-10
ENSG00000112246	1	0	0	1	up	SIM1	6	100385015	100464929	protein_coding	SIM bHLH transcription factor 1 [Source:HGNC Symbol;Acc:HGNC:10882]	NA	NA	NA	NA	NA	NA	NA	NA	NA	NA	NA	NA	48.3826	3.30571	0.378221	8.74015	2.32793e-18	1.82529e-16
ENSG00000112276	1	0	0	1	up	BVES	6	105096822	105137157	protein_coding	blood vessel epicardial substance [Source:HGNC Symbol;Acc:HGNC:1152]	NA	NA	NA	NA	NA	NA	NA	NA	NA	NA	NA	NA	114.811	1.37576	0.277615	4.95563	7.20953e-07	1.63558e-05
ENSG00000112280	1	0	0	1	up	COL9A1	6	70215061	70303083	protein_coding	collagen type IX alpha 1 chain [Source:HGNC Symbol;Acc:HGNC:2217]	NA	NA	NA	NA	NA	NA	NA	NA	NA	NA	NA	NA	7.7163	2.50358	0.847896	2.9527	0.00315013	0.0257137
ENSG00000112333	1	0	0	1	up	NR2E1	6	108166058	108188809	protein_coding	nuclear receptor subfamily 2 group E member 1 [Source:HGNC Symbol;Acc:HGNC:7973]	NA	NA	NA	NA	NA	NA	NA	NA	NA	NA	NA	NA	18.2938	3.4935	0.68354	5.1109	3.20635e-07	7.71603e-06
ENSG00000112541	1	0	0	1	up	PDE10A	6	165327287	165988078	protein_coding	phosphodiesterase 10A [Source:HGNC Symbol;Acc:HGNC:8772]	NA	NA	NA	NA	NA	NA	NA	NA	NA	NA	NA	NA	508.711	2.15436	0.280953	7.66803	1.74658e-14	1.03073e-12
ENSG00000112658	1	0	0	1	up	SRF	6	43171269	43181506	protein_coding	serum response factor [Source:HGNC Symbol;Acc:HGNC:11291]	NA	NA	NA	NA	NA	NA	NA	NA	NA	NA	NA	NA	5569.71	1.5717	0.242235	6.48835	8.67805e-11	3.52633e-09
ENSG00000112769	1	0	0	1	up	LAMA4	6	112107931	112254939	protein_coding	laminin subunit alpha 4 [Source:HGNC Symbol;Acc:HGNC:6484]	NA	NA	NA	NA	NA	NA	NA	NA	NA	NA	NA	NA	26.0053	1.9217	0.567538	3.38603	0.000709129	0.00761129
ENSG00000113140	3	1	1	1	up	SPARC	5	151661096	151686975	protein_coding	secreted protein acidic and cysteine rich [Source:HGNC Symbol;Acc:HGNC:11219]	71.9577	2.71324	0.381357	7.11468	1.12172e-12	1.3693e-10	142.164	3.86264	0.331577	11.6493	2.31392e-31	1.01274e-28	141.822	4.90756	0.479619	10.2322	1.4226e-24	1.61625e-22
ENSG00000113361	1	0	0	1	up	CDH6	5	31193686	31329146	protein_coding	cadherin 6 [Source:HGNC Symbol;Acc:HGNC:1765]	NA	NA	NA	NA	NA	NA	NA	NA	NA	NA	NA	NA	125.565	2.53043	0.328934	7.69282	1.43924e-14	8.69065e-13
ENSG00000113389	1	0	0	1	up	NPR3	5	32689070	32791724	protein_coding	natriuretic peptide receptor 3 [Source:HGNC Symbol;Acc:HGNC:7945]	NA	NA	NA	NA	NA	NA	NA	NA	NA	NA	NA	NA	212.366	1.17533	0.304521	3.85959	0.000113577	0.00156764
ENSG00000113448	1	0	0	1	up	PDE4D	5	58969038	60522120	protein_coding	phosphodiesterase 4D [Source:HGNC Symbol;Acc:HGNC:8783]	NA	NA	NA	NA	NA	NA	NA	NA	NA	NA	NA	NA	1028.93	1.24982	0.12897	9.69074	3.30119e-22	3.12396e-20
ENSG00000113580	1	0	0	1	up	NR3C1	5	143277931	143435512	protein_coding	nuclear receptor subfamily 3 group C member 1 [Source:HGNC Symbol;Acc:HGNC:7978]	NA	NA	NA	NA	NA	NA	NA	NA	NA	NA	NA	NA	38.1742	5.72323	0.689813	8.29678	1.06971e-16	7.44387e-15
ENSG00000113739	2	1	1	0	up	STC2	5	173314713	173329503	protein_coding	stanniocalcin 2 [Source:HGNC Symbol;Acc:HGNC:11374]	4072.87	1.08374	0.0752659	14.3989	5.25917e-47	7.06195e-44	4071.53	1.08592	0.075451	14.3924	5.77308e-47	5.23391e-44	NA	NA	NA	NA	NA	NA
ENSG00000113749	1	0	0	1	up	HRH2	5	175658030	175710756	protein_coding	histamine receptor H2 [Source:HGNC Symbol;Acc:HGNC:5183]	NA	NA	NA	NA	NA	NA	NA	NA	NA	NA	NA	NA	12.184	2.16316	0.760661	2.84379	0.00445798	0.0337501
ENSG00000114120	1	0	0	1	up	SLC25A36	3	140941830	140980995	protein_coding	solute carrier family 25 member 36 [Source:HGNC Symbol;Acc:HGNC:25554]	NA	NA	NA	NA	NA	NA	NA	NA	NA	NA	NA	NA	5374.55	1.24852	0.0949156	13.154	1.61457e-39	4.21328e-37
ENSG00000114626	2	1	1	0	down	ABTB1	3	127672935	127680926	protein_coding	ankyrin repeat and BTB domain containing 1 [Source:HGNC Symbol;Acc:HGNC:18275]	56.1439	-1.05078	0.363041	-2.89439	0.00379892	0.0391603	56.2436	-1.05243	0.363821	-2.89272	0.00381917	0.0381241	NA	NA	NA	NA	NA	NA
ENSG00000114923	2	1	1	0	down	SLC4A3	2	219627394	219641980	protein_coding	solute carrier family 4 member 3 [Source:HGNC Symbol;Acc:HGNC:11029]	123.41	-1.17557	0.280272	-4.1944	2.73597e-05	0.000756883	123.846	-1.11915	0.278344	-4.02074	5.80162e-05	0.00139994	NA	NA	NA	NA	NA	NA
ENSG00000114933	1	0	0	1	up	INO80D	2	205993721	206086303	protein_coding	INO80 complex subunit D [Source:HGNC Symbol;Acc:HGNC:25997]	NA	NA	NA	NA	NA	NA	NA	NA	NA	NA	NA	NA	1695.86	1.06628	0.204533	5.21324	1.85569e-07	4.66746e-06
ENSG00000115041	1	0	0	1	up	KCNIP3	2	95297327	95386077	protein_coding	potassium voltage-gated channel interacting protein 3 [Source:HGNC Symbol;Acc:HGNC:15523]	NA	NA	NA	NA	NA	NA	NA	NA	NA	NA	NA	NA	61.1018	1.64314	0.387461	4.2408	2.22725e-05	0.00037123
ENSG00000115194	1	0	0	1	up	SLC30A3	2	27253684	27275817	protein_coding	solute carrier family 30 member 3 [Source:HGNC Symbol;Acc:HGNC:11014]	NA	NA	NA	NA	NA	NA	NA	NA	NA	NA	NA	NA	45.1959	1.23841	0.449326	2.75614	0.00584878	0.0416193
ENSG00000115257	2	1	1	0	down	PCSK4	19	1481428	1490752	protein_coding	proprotein convertase subtilisin/kexin type 4 [Source:HGNC Symbol;Acc:HGNC:8746]	120.387	-1.0628	0.293689	-3.6188	0.000295973	0.00548776	120.04	-1.08255	0.29916	-3.61863	0.000296168	0.00530199	NA	NA	NA	NA	NA	NA
ENSG00000115419	1	0	0	1	up	GLS	2	190880821	190965552	protein_coding	glutaminase [Source:HGNC Symbol;Acc:HGNC:4331]	NA	NA	NA	NA	NA	NA	NA	NA	NA	NA	NA	NA	7632.22	2.20923	0.0845882	26.1175	2.30605e-150	9.62833e-147
ENSG00000115896	1	0	0	1	up	PLCL1	2	197804593	198572581	protein_coding	phospholipase C like 1 (inactive) [Source:HGNC Symbol;Acc:HGNC:9063]	NA	NA	NA	NA	NA	NA	NA	NA	NA	NA	NA	NA	66.1215	4.46891	0.355901	12.5566	3.65609e-36	8.14138e-34
ENSG00000115902	3	1	1	1	up	SLC1A4	2	64988477	65023865	protein_coding	solute carrier family 1 member 4 [Source:HGNC Symbol;Acc:HGNC:10942]	529.991	1.50888	0.17101	8.82336	1.1108e-18	2.64858e-16	532.286	1.50861	0.172503	8.7454	2.22232e-18	4.20997e-16	519.087	1.42043	0.202214	7.0244	2.14993e-12	1.04682e-10
ENSG00000116106	3	1	1	1	up	EPHA4	2	221418027	221574202	protein_coding	EPH receptor A4 [Source:HGNC Symbol;Acc:HGNC:3388]	3.48748	6.58876	2.12934	3.09427	0.00197297	0.0241885	3.49574	6.59356	2.12819	3.0982	0.00194703	0.0236372	8.43501	8.18949	2.29602	3.56682	0.000361338	0.00430129
ENSG00000116132	3	1	1	1	up	PRRX1	1	170662728	170739421	protein_coding	paired related homeobox 1 [Source:HGNC Symbol;Acc:HGNC:9142]	78.4869	10.2226	1.09184	9.36278	7.76687e-21	2.22647e-18	94.79	10.5063	1.08863	9.65096	4.86971e-22	1.31508e-19	104.095	8.20711	0.599853	13.6819	1.30297e-42	3.81769e-40
ENSG00000116147	1	0	0	1	up	TNR	1	175315194	175743616	protein_coding	tenascin R [Source:HGNC Symbol;Acc:HGNC:11953]	NA	NA	NA	NA	NA	NA	NA	NA	NA	NA	NA	NA	48.8265	2.59267	0.44164	5.87056	4.34336e-09	1.44787e-07
ENSG00000116675	3	1	1	1	down	DNAJC6	1	65248219	65415871	protein_coding	DnaJ heat shock protein family (Hsp40) member C6 [Source:HGNC Symbol;Acc:HGNC:15469]	188.544	-1.23438	0.206252	-5.98483	2.16615e-09	1.63024e-07	188.365	-1.22992	0.207476	-5.92802	3.06617e-09	2.08673e-07	219.192	-1.26185	0.221	-5.70972	1.13159e-08	3.51932e-07
ENSG00000116690	1	0	0	1	up	PRG4	1	186296279	186314562	protein_coding	proteoglycan 4 [Source:HGNC Symbol;Acc:HGNC:9364]	NA	NA	NA	NA	NA	NA	NA	NA	NA	NA	NA	NA	17.8261	3.53123	1.1997	2.94344	0.00324586	0.0262896
ENSG00000116741	2	1	1	0	up	RGS2	1	192809039	192812275	protein_coding	regulator of G protein signaling 2 [Source:HGNC Symbol;Acc:HGNC:9998]	311.417	1.0087	0.160561	6.28236	3.33465e-10	2.87422e-08	310.896	1.02029	0.162287	6.28694	3.23774e-10	2.54458e-08	NA	NA	NA	NA	NA	NA
ENSG00000116761	3	1	1	1	up	CTH	1	70411218	70439851	protein_coding	cystathionine gamma-lyase [Source:HGNC Symbol;Acc:HGNC:2501]	574.683	1.51393	0.100323	15.0905	1.86995e-51	3.66985e-48	571.179	1.50992	0.101091	14.9363	1.9132e-50	1.86795e-47	567.651	1.44411	0.115125	12.5439	4.29465e-36	9.4375e-34
ENSG00000117009	1	0	0	1	up	KMO	1	241532134	241595642	protein_coding	kynurenine 3-monooxygenase [Source:HGNC Symbol;Acc:HGNC:6381]	NA	NA	NA	NA	NA	NA	NA	NA	NA	NA	NA	NA	42.6817	2.60176	0.435305	5.97686	2.27486e-09	7.83349e-08
ENSG00000117020	1	0	0	1	up	AKT3	1	243488233	243851079	protein_coding	AKT serine/threonine kinase 3 [Source:HGNC Symbol;Acc:HGNC:393]	NA	NA	NA	NA	NA	NA	NA	NA	NA	NA	NA	NA	713.756	1.19	0.249196	4.77538	1.79373e-06	3.77292e-05
ENSG00000117394	3	1	1	1	up	SLC2A1	1	42925375	42958868	protein_coding	solute carrier family 2 member 1 [Source:HGNC Symbol;Acc:HGNC:11005]	2351.71	1.08375	0.209172	5.18115	2.20524e-07	1.09036e-05	2350.72	1.09324	0.208673	5.23903	1.61424e-07	7.71706e-06	2347.99	1.12029	0.212113	5.28158	1.28078e-07	3.30607e-06
ENSG00000117425	1	0	0	1	up	PTCH2	1	44819844	44843253	protein_coding	patched 2 [Source:HGNC Symbol;Acc:HGNC:9586]	NA	NA	NA	NA	NA	NA	NA	NA	NA	NA	NA	NA	161.026	2.05528	0.350425	5.8651	4.48858e-09	1.48443e-07
ENSG00000117519	2	0	1	1	up	CNN3	1	94896949	94927223	protein_coding	calponin 3 [Source:HGNC Symbol;Acc:HGNC:2157]	NA	NA	NA	NA	NA	NA	15.9283	1.72728	0.591322	2.92105	0.00348855	0.035795	26.5324	2.75537	0.725849	3.79606	0.000147012	0.00195482
ENSG00000117560	1	0	0	1	up	FASLG	1	172659103	172666876	protein_coding	Fas ligand [Source:HGNC Symbol;Acc:HGNC:11936]	NA	NA	NA	NA	NA	NA	NA	NA	NA	NA	NA	NA	28.2384	5.77531	0.654265	8.82717	1.07355e-18	8.61985e-17
ENSG00000117616	1	0	0	1	up	RSRP1	1	25242249	25338213	protein_coding	arginine and serine rich protein 1 [Source:HGNC Symbol;Acc:HGNC:25234]	NA	NA	NA	NA	NA	NA	NA	NA	NA	NA	NA	NA	2228.78	2.62252	0.115653	22.6758	7.76482e-114	1.85258e-110
ENSG00000117707	1	0	0	1	up	PROX1	1	213983181	214041510	protein_coding	prospero homeobox 1 [Source:HGNC Symbol;Acc:HGNC:9459]	NA	NA	NA	NA	NA	NA	NA	NA	NA	NA	NA	NA	49.6726	4.38102	0.386757	11.3276	9.58387e-30	1.48204e-27
ENSG00000118257	3	1	1	1	up	NRP2	2	205681990	205798133	protein_coding	neuropilin 2 [Source:HGNC Symbol;Acc:HGNC:8005]	12.0995	4.01733	0.820678	4.89514	9.8238e-07	4.17724e-05	12.518	4.10004	0.740308	5.53829	3.05447e-08	1.75822e-06	12.4757	2.4514	0.873124	2.80761	0.004991	0.0368663
ENSG00000118263	2	1	1	0	down	KLF7	2	207074137	207167267	protein_coding	Kruppel like factor 7 [Source:HGNC Symbol;Acc:HGNC:6350]	610.995	-1.183	0.18972	-6.23549	4.50358e-10	3.79207e-08	613.744	-1.18853	0.195556	-6.07768	1.21937e-09	8.74395e-08	NA	NA	NA	NA	NA	NA
ENSG00000118495	3	1	1	1	up	PLAGL1	6	143940300	144064599	protein_coding	PLAG1 like zinc finger 1 [Source:HGNC Symbol;Acc:HGNC:9046]	71.7343	2.06663	0.295326	6.99777	2.60074e-12	3.0437e-10	73.3532	2.0967	0.290517	7.21711	5.3103e-13	5.83558e-11	75.6753	2.26954	0.367688	6.17246	6.72334e-10	2.50081e-08
ENSG00000118971	3	1	1	1	up	CCND2	12	4273762	4305353	protein_coding	cyclin D2 [Source:HGNC Symbol;Acc:HGNC:1583]	10.6599	5.06551	1.02002	4.96611	6.83083e-07	3.0256e-05	7.604	4.22841	1.2349	3.42408	0.000616883	0.00962481	23.1885	5.47072	0.740505	7.38783	1.49244e-13	8.09262e-12
ENSG00000118972	1	0	0	1	up	FGF23	12	4368227	4379712	protein_coding	fibroblast growth factor 23 [Source:HGNC Symbol;Acc:HGNC:3680]	NA	NA	NA	NA	NA	NA	NA	NA	NA	NA	NA	NA	16092.4	3.73862	0.359852	10.3893	2.77313e-25	3.30815e-23
ENSG00000119866	1	0	0	1	up	BCL11A	2	60450520	60554467	protein_coding	BAF chromatin remodeling complex subunit BCL11A [Source:HGNC Symbol;Acc:HGNC:13221]	NA	NA	NA	NA	NA	NA	NA	NA	NA	NA	NA	NA	102.399	1.49057	0.455824	3.27006	0.00107523	0.0107465
ENSG00000120075	1	0	0	1	up	HOXB5	17	48591257	48593961	protein_coding	homeobox B5 [Source:HGNC Symbol;Acc:HGNC:5116]	NA	NA	NA	NA	NA	NA	NA	NA	NA	NA	NA	NA	144.254	1.71487	0.217291	7.89203	2.97312e-15	1.88084e-13
ENSG00000120254	1	0	0	1	up	MTHFD1L	6	150865549	151101887	protein_coding	methylenetetrahydrofolate dehydrogenase (NADP+ dependent) 1 like [Source:HGNC Symbol;Acc:HGNC:21055]	NA	NA	NA	NA	NA	NA	NA	NA	NA	NA	NA	NA	1403.35	1.02138	0.0972864	10.4987	8.75945e-26	1.06782e-23
ENSG00000120262	1	0	0	1	up	CCDC170	6	151494017	151621193	protein_coding	coiled-coil domain containing 170 [Source:HGNC Symbol;Acc:HGNC:21177]	NA	NA	NA	NA	NA	NA	NA	NA	NA	NA	NA	NA	17.5345	1.72429	0.567008	3.04103	0.00235771	0.0202656
ENSG00000120278	1	0	0	1	up	PLEKHG1	6	150599883	150843665	protein_coding	pleckstrin homology and RhoGEF domain containing G1 [Source:HGNC Symbol;Acc:HGNC:20884]	NA	NA	NA	NA	NA	NA	NA	NA	NA	NA	NA	NA	37.3871	1.2889	0.395862	3.25593	0.00113023	0.0111958
ENSG00000120457	1	0	0	1	up	KCNJ5	11	128891356	128921163	protein_coding	potassium inwardly rectifying channel subfamily J member 5 [Source:HGNC Symbol;Acc:HGNC:6266]	NA	NA	NA	NA	NA	NA	NA	NA	NA	NA	NA	NA	192.409	2.76472	0.220061	12.5634	3.35612e-36	7.57439e-34
ENSG00000120458	1	0	0	1	up	MSANTD2	11	124766498	124800673	protein_coding	Myb/SANT DNA binding domain containing 2 [Source:HGNC Symbol;Acc:HGNC:26266]	NA	NA	NA	NA	NA	NA	NA	NA	NA	NA	NA	NA	775.945	1.19842	0.140522	8.52836	1.48442e-17	1.10676e-15
ENSG00000120675	1	0	0	1	up	DNAJC15	13	43023203	43114213	protein_coding	DnaJ heat shock protein family (Hsp40) member C15 [Source:HGNC Symbol;Acc:HGNC:20325]	NA	NA	NA	NA	NA	NA	NA	NA	NA	NA	NA	NA	8.27627	2.78011	0.97149	2.86169	0.00421386	0.0322439
ENSG00000120885	3	1	1	1	down	CLU	8	27596917	27614700	protein_coding	clusterin [Source:HGNC Symbol;Acc:HGNC:2095]	1861.38	-1.05779	0.15269	-6.92769	4.27772e-12	4.85056e-10	1858.64	-1.05515	0.151434	-6.96772	3.22129e-12	3.23211e-10	1867.64	-1.14492	0.133859	-8.55313	1.19791e-17	9.05262e-16
ENSG00000121207	1	0	0	1	up	LRAT	4	154626945	154753120	protein_coding	lecithin retinol acyltransferase [Source:HGNC Symbol;Acc:HGNC:6685]	NA	NA	NA	NA	NA	NA	NA	NA	NA	NA	NA	NA	143.785	1.26581	0.286513	4.41798	9.96298e-06	0.000181849
ENSG00000121297	1	0	0	1	up	TSHZ3	19	31149979	31349436	protein_coding	teashirt zinc finger homeobox 3 [Source:HGNC Symbol;Acc:HGNC:30700]	NA	NA	NA	NA	NA	NA	NA	NA	NA	NA	NA	NA	105.739	4.22389	0.443684	9.52005	1.73089e-21	1.5971e-19
ENSG00000121577	1	0	0	1	up	POPDC2	3	119636457	119665324	protein_coding	popeye domain containing 2 [Source:HGNC Symbol;Acc:HGNC:17648]	NA	NA	NA	NA	NA	NA	NA	NA	NA	NA	NA	NA	73.8471	3.31374	0.832367	3.9811	6.85957e-05	0.00099742
ENSG00000121879	1	0	0	1	up	PIK3CA	3	179148114	179240093	protein_coding	phosphatidylinositol-4,5-bisphosphate 3-kinase catalytic subunit alpha [Source:HGNC Symbol;Acc:HGNC:8975]	NA	NA	NA	NA	NA	NA	NA	NA	NA	NA	NA	NA	1676.24	2.86087	0.222429	12.8619	7.37173e-38	1.75879e-35
ENSG00000122035	3	1	1	1	up	RASL11A	13	27270327	27273690	protein_coding	RAS like family 11 member A [Source:HGNC Symbol;Acc:HGNC:23802]	170.041	1.4474	0.247535	5.84726	4.99726e-09	3.56132e-07	169.783	1.4469	0.249679	5.79505	6.83012e-09	4.41177e-07	167.992	1.41126	0.277546	5.08476	3.68082e-07	8.74443e-06
ENSG00000122367	1	0	1	0	up	LDB3	10	86668449	86736068	protein_coding	LIM domain binding 3 [Source:HGNC Symbol;Acc:HGNC:15710]	NA	NA	NA	NA	NA	NA	45.0342	1.5501	0.330641	4.68815	2.75689e-06	9.8154e-05	NA	NA	NA	NA	NA	NA
ENSG00000122641	1	0	0	1	up	INHBA	7	41667168	41705834	protein_coding	inhibin subunit beta A [Source:HGNC Symbol;Acc:HGNC:6066]	NA	NA	NA	NA	NA	NA	NA	NA	NA	NA	NA	NA	1888.39	3.0936	0.527336	5.86647	4.45172e-09	1.47595e-07
ENSG00000122691	1	0	1	0	up	TWIST1	7	19020991	19117636	protein_coding	twist family bHLH transcription factor 1 [Source:HGNC Symbol;Acc:HGNC:12428]	NA	NA	NA	NA	NA	NA	3.24555	4.30556	1.29345	3.32874	0.000872396	0.0126115	NA	NA	NA	NA	NA	NA
ENSG00000122870	1	0	0	1	up	BICC1	10	58512872	58831435	protein_coding	BicC family RNA binding protein 1 [Source:HGNC Symbol;Acc:HGNC:19351]	NA	NA	NA	NA	NA	NA	NA	NA	NA	NA	NA	NA	210.929	4.69204	0.374786	12.5192	5.85897e-36	1.27079e-33
ENSG00000122884	3	1	1	1	up	P4HA1	10	73007217	73096974	protein_coding	prolyl 4-hydroxylase subunit alpha 1 [Source:HGNC Symbol;Acc:HGNC:8546]	3493.96	1.05753	0.231531	4.56757	4.93415e-06	0.000172209	3504.68	1.05314	0.231033	4.55838	5.15492e-06	0.000171504	3565.5	1.03297	0.234384	4.40717	1.04732e-05	0.000190123
ENSG00000123119	1	0	0	1	up	NECAB1	8	90791741	90959393	protein_coding	N-terminal EF-hand calcium binding protein 1 [Source:HGNC Symbol;Acc:HGNC:20983]	NA	NA	NA	NA	NA	NA	NA	NA	NA	NA	NA	NA	25.2957	3.71119	0.660638	5.61758	1.93646e-08	5.78547e-07
ENSG00000123240	1	0	0	1	down	OPTN	10	13099449	13138308	protein_coding	optineurin [Source:HGNC Symbol;Acc:HGNC:17142]	NA	NA	NA	NA	NA	NA	NA	NA	NA	NA	NA	NA	221.038	-1.30562	0.272267	-4.79537	1.62371e-06	3.45448e-05
ENSG00000123329	3	1	1	1	up	ARHGAP9	12	57472264	57488814	protein_coding	Rho GTPase activating protein 9 [Source:HGNC Symbol;Acc:HGNC:14130]	14.3526	1.88094	0.571111	3.29347	0.000989595	0.0142722	14.4047	1.86882	0.562821	3.32046	0.000898688	0.0129253	27.7863	1.9892	0.486238	4.091	4.29515e-05	0.000662358
ENSG00000123560	1	0	0	1	up	PLP1	X	103773718	103792619	protein_coding	proteolipid protein 1 [Source:HGNC Symbol;Acc:HGNC:9086]	NA	NA	NA	NA	NA	NA	NA	NA	NA	NA	NA	NA	36.2305	6.31735	0.720808	8.76427	1.87992e-18	1.48097e-16
ENSG00000123612	2	1	1	0	up	ACVR1C	2	157526767	157628864	protein_coding	activin A receptor type 1C [Source:HGNC Symbol;Acc:HGNC:18123]	7.61566	2.53146	0.763922	3.31377	0.000920477	0.0134966	7.62594	2.53558	0.765044	3.3143	0.00091873	0.0131762	NA	NA	NA	NA	NA	NA
ENSG00000123636	1	0	0	1	up	BAZ2B	2	159318979	159616569	protein_coding	bromodomain adjacent to zinc finger domain 2B [Source:HGNC Symbol;Acc:HGNC:963]	NA	NA	NA	NA	NA	NA	NA	NA	NA	NA	NA	NA	837.148	1.53867	0.165151	9.31677	1.19939e-20	1.04874e-18
ENSG00000124140	1	0	0	1	up	SLC12A5	20	46021690	46060152	protein_coding	solute carrier family 12 member 5 [Source:HGNC Symbol;Acc:HGNC:13818]	NA	NA	NA	NA	NA	NA	NA	NA	NA	NA	NA	NA	143.218	8.18369	0.454819	17.9933	2.19899e-72	2.44836e-69
ENSG00000124215	3	1	1	1	down	CDH26	20	59958423	60034011	protein_coding	cadherin 26 [Source:HGNC Symbol;Acc:HGNC:15902]	120.085	-1.84838	0.339056	-5.45155	4.99328e-08	2.81844e-06	119.939	-1.84527	0.340513	-5.4191	5.99007e-08	3.16129e-06	97.3437	-1.6776	0.441737	-3.79772	0.000146032	0.00194599
ENSG00000124253	1	0	0	1	up	PCK1	20	57561080	57568121	protein_coding	phosphoenolpyruvate carboxykinase 1 [Source:HGNC Symbol;Acc:HGNC:8724]	NA	NA	NA	NA	NA	NA	NA	NA	NA	NA	NA	NA	46.9177	4.83777	0.454801	10.6371	2.00269e-26	2.5532e-24
ENSG00000124313	1	0	0	1	up	IQSEC2	X	53225828	53321350	protein_coding	IQ motif and Sec7 domain ArfGEF 2 [Source:HGNC Symbol;Acc:HGNC:29059]	NA	NA	NA	NA	NA	NA	NA	NA	NA	NA	NA	NA	2223.52	3.16544	0.474734	6.66783	2.5962e-11	1.1288e-09
ENSG00000124333	1	0	0	1	up	VAMP7	X	155881345	155943769	protein_coding	vesicle associated membrane protein 7 [Source:HGNC Symbol;Acc:HGNC:11486]	NA	NA	NA	NA	NA	NA	NA	NA	NA	NA	NA	NA	5640.1	3.01033	0.4247	7.08813	1.35933e-12	6.73656e-11
ENSG00000124333	1	0	0	1	up	VAMP7	X	155881345	155943769	protein_coding	vesicle associated membrane protein 7 [Source:HGNC Symbol;Acc:HGNC:11486]	NA	NA	NA	NA	NA	NA	NA	NA	NA	NA	NA	NA	5640.1	3.01033	0.4247	7.08813	1.35933e-12	6.73656e-11
ENSG00000124496	1	0	0	1	up	TRERF1	6	42224931	42452051	protein_coding	transcriptional regulating factor 1 [Source:HGNC Symbol;Acc:HGNC:18273]	NA	NA	NA	NA	NA	NA	NA	NA	NA	NA	NA	NA	4973.55	2.07489	0.196789	10.5437	5.43003e-26	6.81856e-24
ENSG00000124721	3	1	1	1	down	DNAH8	6	38715311	39030792	protein_coding	dynein axonemal heavy chain 8 [Source:HGNC Symbol;Acc:HGNC:2952]	222.079	-1.23897	0.241999	-5.11971	3.05999e-07	1.47859e-05	220.898	-1.27538	0.241669	-5.27741	1.31023e-07	6.38393e-06	233.619	-1.58782	0.227459	-6.98068	2.93756e-12	1.39773e-10
ENSG00000125378	1	0	0	1	up	BMP4	14	53949736	53958761	protein_coding	bone morphogenetic protein 4 [Source:HGNC Symbol;Acc:HGNC:1071]	NA	NA	NA	NA	NA	NA	NA	NA	NA	NA	NA	NA	54.2386	5.80397	0.686404	8.45561	2.77632e-17	2.02477e-15
ENSG00000125398	3	1	1	1	down	SOX9	17	72121020	72126416	protein_coding	SRY-box transcription factor 9 [Source:HGNC Symbol;Acc:HGNC:11204]	246.081	-1.09987	0.1862	-5.90695	3.48491e-09	2.5403e-07	246.089	-1.08299	0.187271	-5.78301	7.3376e-09	4.68003e-07	244.987	-1.11469	0.214357	-5.20017	1.99104e-07	4.96303e-06
ENSG00000125675	2	1	1	0	up	GRIA3	X	123184153	123490915	protein_coding	glutamate ionotropic receptor AMPA type subunit 3 [Source:HGNC Symbol;Acc:HGNC:4573]	52.7483	4.65253	0.413962	11.239	2.62258e-29	1.42361e-26	32.6823	3.92908	0.559346	7.02442	2.14953e-12	2.20023e-10	NA	NA	NA	NA	NA	NA
ENSG00000125740	2	0	1	1	up	FOSB	19	45467995	45475179	protein_coding	FosB proto-oncogene, AP-1 transcription factor subunit [Source:HGNC Symbol;Acc:HGNC:3797]	NA	NA	NA	NA	NA	NA	56.9019	1.00138	0.30085	3.32852	0.000873082	0.0126142	540.22	4.90728	0.780508	6.28729	3.23056e-10	1.24892e-08
ENSG00000125810	1	0	0	1	up	CD93	20	23079360	23086324	protein_coding	CD93 molecule [Source:HGNC Symbol;Acc:HGNC:15855]	NA	NA	NA	NA	NA	NA	NA	NA	NA	NA	NA	NA	22.666	6.28891	0.751182	8.37201	5.66434e-17	4.06009e-15
ENSG00000125895	1	0	0	1	up	TMEM74B	20	1180561	1185415	protein_coding	transmembrane protein 74B [Source:HGNC Symbol;Acc:HGNC:15893]	NA	NA	NA	NA	NA	NA	NA	NA	NA	NA	NA	NA	20.2599	3.74809	0.582643	6.4329	1.25194e-10	5.00205e-09
ENSG00000125998	1	0	0	1	up	FAM83C	20	35285731	35292425	protein_coding	family with sequence similarity 83 member C [Source:HGNC Symbol;Acc:HGNC:16121]	NA	NA	NA	NA	NA	NA	NA	NA	NA	NA	NA	NA	10.6728	4.92864	0.937013	5.25995	1.44093e-07	3.66845e-06
ENSG00000126262	1	0	0	1	up	FFAR2	19	35443907	35451767	protein_coding	free fatty acid receptor 2 [Source:HGNC Symbol;Acc:HGNC:4501]	NA	NA	NA	NA	NA	NA	NA	NA	NA	NA	NA	NA	74.8925	1.52242	0.318658	4.77759	1.77408e-06	3.74576e-05
ENSG00000126351	1	0	0	1	up	THRA	17	40058290	40093867	protein_coding	thyroid hormone receptor alpha [Source:HGNC Symbol;Acc:HGNC:11796]	NA	NA	NA	NA	NA	NA	NA	NA	NA	NA	NA	NA	7572.64	2.62841	0.408671	6.43159	1.26278e-10	5.03334e-09
ENSG00000126500	3	1	1	1	up		11	64103188	64119173	protein_coding	fibronectin leucine rich transmembrane protein 1 [Source:NCBI gene;Acc:23769]	71.8373	1.51003	0.286933	5.26267	1.41975e-07	7.33241e-06	72.0063	1.50538	0.290224	5.18696	2.13758e-07	9.98337e-06	88.4938	1.44808	0.311453	4.64944	3.32831e-06	6.69712e-05
ENSG00000126778	1	0	0	1	up	SIX1	14	60643421	60658259	protein_coding	SIX homeobox 1 [Source:HGNC Symbol;Acc:HGNC:10887]	NA	NA	NA	NA	NA	NA	NA	NA	NA	NA	NA	NA	932.988	1.88342	0.30613	6.15234	7.63472e-10	2.80853e-08
ENSG00000126838	2	1	1	0	up	PZP	12	9148840	9208395	protein_coding	PZP alpha-2-macroglobulin like [Source:HGNC Symbol;Acc:HGNC:9750]	3.84278	7.62482	1.82629	4.17503	2.97949e-05	0.000811266	3.84798	7.62875	1.82681	4.176	2.96686e-05	0.00079111	NA	NA	NA	NA	NA	NA
ENSG00000126950	1	0	0	1	up	TMEM35A	X	101078879	101096367	protein_coding	transmembrane protein 35A [Source:HGNC Symbol;Acc:HGNC:25864]	NA	NA	NA	NA	NA	NA	NA	NA	NA	NA	NA	NA	34.9206	5.27512	0.661565	7.9737	1.53996e-15	9.96858e-14
ENSG00000127124	1	0	0	1	down	HIVEP3	1	41506365	42035925	protein_coding	HIVEP zinc finger 3 [Source:HGNC Symbol;Acc:HGNC:13561]	NA	NA	NA	NA	NA	NA	NA	NA	NA	NA	NA	NA	125.692	-1.06493	0.321938	-3.30786	0.000940104	0.00961462
ENSG00000127129	3	1	1	1	down	EDN2	1	41478775	41484683	protein_coding	endothelin 2 [Source:HGNC Symbol;Acc:HGNC:3177]	74.7684	-1.50367	0.384942	-3.90622	9.37503e-05	0.00212798	74.4142	-1.49038	0.387018	-3.85094	0.000117664	0.00251423	69.8803	-1.59281	0.434719	-3.664	0.000248303	0.00312032
ENSG00000127152	3	1	1	1	up	BCL11B	14	99169287	99272197	protein_coding	BAF chromatin remodeling complex subunit BCL11B [Source:HGNC Symbol;Acc:HGNC:13222]	232.13	1.45796	0.155519	9.37485	6.92767e-21	2.03156e-18	230.675	1.4768	0.158575	9.31291	1.24376e-20	2.97857e-18	238.89	1.54933	0.178747	8.66771	4.40913e-18	3.42497e-16
ENSG00000128165	3	1	1	1	up	ADM2	22	50481543	50486440	protein_coding	adrenomedullin 2 [Source:HGNC Symbol;Acc:HGNC:28898]	1973.53	1.11097	0.147188	7.54797	4.42092e-14	6.30117e-12	1970.35	1.11221	0.145947	7.62063	2.52441e-14	3.15676e-12	1996.01	1.09015	0.150122	7.26178	3.82017e-13	2.03836e-11
ENSG00000128394	1	0	0	1	down	APOBEC3F	22	39040604	39055972	protein_coding	apolipoprotein B mRNA editing enzyme catalytic subunit 3F [Source:HGNC Symbol;Acc:HGNC:17356]	NA	NA	NA	NA	NA	NA	NA	NA	NA	NA	NA	NA	168.528	-1.09831	0.306605	-3.58217	0.00034075	0.00411487
ENSG00000128573	1	0	0	1	up	FOXP2	7	114086327	114693772	protein_coding	forkhead box P2 [Source:HGNC Symbol;Acc:HGNC:13875]	NA	NA	NA	NA	NA	NA	NA	NA	NA	NA	NA	NA	29.1836	2.18898	0.689266	3.17582	0.00149416	0.0140744
ENSG00000128594	1	0	0	1	up	LRRC4	7	128027071	128032107	protein_coding	leucine rich repeat containing 4 [Source:HGNC Symbol;Acc:HGNC:15586]	NA	NA	NA	NA	NA	NA	NA	NA	NA	NA	NA	NA	21.3728	3.80489	0.847228	4.49098	7.08952e-06	0.000133939
ENSG00000128965	3	1	1	1	up	CHAC1	15	40952962	40956512	protein_coding	ChaC glutathione specific gamma-glutamylcyclotransferase 1 [Source:HGNC Symbol;Acc:HGNC:28680]	528.616	2.58557	0.137417	18.8155	5.64147e-79	2.39885e-75	531.568	2.59588	0.137782	18.8405	3.51472e-79	8.92211e-76	525.002	2.57058	0.152033	16.908	3.92828e-64	3.28031e-61
ENSG00000129009	1	0	0	1	up	ISLR	15	74173710	74176872	protein_coding	immunoglobulin superfamily containing leucine rich repeat [Source:HGNC Symbol;Acc:HGNC:6133]	NA	NA	NA	NA	NA	NA	NA	NA	NA	NA	NA	NA	9.55035	6.07744	1.16709	5.20734	1.91564e-07	4.80378e-06
ENSG00000129946	2	1	1	0	down	SHC2	19	416583	460996	protein_coding	SHC adaptor protein 2 [Source:HGNC Symbol;Acc:HGNC:29869]	28.5323	-2.62393	0.728466	-3.60199	0.000315786	0.00579616	28.3025	-2.60565	0.731345	-3.56282	0.000366887	0.00625956	NA	NA	NA	NA	NA	NA
ENSG00000129990	1	0	0	1	up	SYT5	19	55171196	55180289	protein_coding	synaptotagmin 5 [Source:HGNC Symbol;Acc:HGNC:11513]	NA	NA	NA	NA	NA	NA	NA	NA	NA	NA	NA	NA	100.108	1.81767	0.254258	7.14891	8.74694e-13	4.48106e-11
ENSG00000130032	3	1	1	1	up	PRRG3	X	151694658	151705924	protein_coding	proline rich and Gla domain 3 [Source:HGNC Symbol;Acc:HGNC:30798]	72.9789	3.92137	0.393714	9.95995	2.28182e-23	8.43711e-21	34.4782	3.57659	0.535042	6.68469	2.31409e-11	2.13612e-09	1688.7	3.8424	0.259863	14.7862	1.79714e-49	7.5035e-47
ENSG00000130052	1	0	0	1	up	STARD8	X	68647666	68725842	protein_coding	StAR related lipid transfer domain containing 8 [Source:HGNC Symbol;Acc:HGNC:19161]	NA	NA	NA	NA	NA	NA	NA	NA	NA	NA	NA	NA	11.2861	2.78605	0.844556	3.29883	0.00097089	0.00986904
ENSG00000130066	2	1	1	0	down	SAT1	X	23783173	23786226	protein_coding	spermidine/spermine N1-acetyltransferase 1 [Source:HGNC Symbol;Acc:HGNC:10540]	1754.56	-1.11328	0.140275	-7.93643	2.08085e-15	3.53925e-13	1746.44	-1.09233	0.138109	-7.90918	2.59097e-15	3.57455e-13	NA	NA	NA	NA	NA	NA
ENSG00000130226	1	0	0	1	up	DPP6	7	153887097	154894285	protein_coding	dipeptidyl peptidase like 6 [Source:HGNC Symbol;Acc:HGNC:3010]	NA	NA	NA	NA	NA	NA	NA	NA	NA	NA	NA	NA	79.7937	2.76472	0.410208	6.73979	1.58619e-11	7.12122e-10
ENSG00000130368	1	0	0	1	up	MAS1	6	159890988	159917447	protein_coding	MAS1 proto-oncogene, G protein-coupled receptor [Source:HGNC Symbol;Acc:HGNC:6899]	NA	NA	NA	NA	NA	NA	NA	NA	NA	NA	NA	NA	166.672	2.53981	0.393159	6.46	1.04703e-10	4.20348e-09
ENSG00000130487	3	1	1	1	up	KLHDC7B	22	50545899	50551023	protein_coding	kelch domain containing 7B [Source:HGNC Symbol;Acc:HGNC:25145]	21.2731	5.15619	0.674849	7.64051	2.16368e-14	3.17252e-12	21.305	5.16023	0.675216	7.64233	2.13323e-14	2.69414e-12	18.1789	4.85328	0.877559	5.53043	3.19438e-08	9.16656e-07
ENSG00000130513	3	1	1	1	up	GDF15	19	18374731	18389176	protein_coding	growth differentiation factor 15 [Source:HGNC Symbol;Acc:HGNC:30142]	2585.78	1.05754	0.178284	5.93179	2.99658e-09	2.20322e-07	2586.13	1.06433	0.17831	5.969	2.38719e-09	1.63339e-07	2539.72	1.02974	0.185077	5.56387	2.63854e-08	7.6637e-07
ENSG00000130518	2	1	1	0	down	IQCN	19	18257097	18274509	protein_coding	IQ motif containing N [Source:HGNC Symbol;Acc:HGNC:29350]	178.978	-1.10262	0.212934	-5.17825	2.23982e-07	1.10531e-05	178.899	-1.09891	0.212484	-5.17175	2.31908e-07	1.07036e-05	NA	NA	NA	NA	NA	NA
ENSG00000130649	2	1	1	0	down	CYP2E1	10	133520406	133561220	protein_coding	cytochrome P450 family 2 subfamily E member 1 [Source:HGNC Symbol;Acc:HGNC:2631]	27.9484	-2.33133	0.731166	-3.18851	0.00143008	0.0190525	27.9336	-2.32585	0.731971	-3.17751	0.00148544	0.0192682	NA	NA	NA	NA	NA	NA
ENSG00000130766	3	1	1	1	up	SESN2	1	28259518	28282491	protein_coding	sestrin 2 [Source:HGNC Symbol;Acc:HGNC:20746]	1121.21	1.16849	0.113005	10.3402	4.63732e-25	1.82018e-22	1139.35	1.16359	0.11375	10.2294	1.46451e-24	4.53373e-22	1125.53	1.13395	0.125922	9.00512	2.15432e-19	1.79002e-17
ENSG00000131015	3	1	1	1	down	ULBP2	6	149942014	149949235	protein_coding	UL16 binding protein 2 [Source:HGNC Symbol;Acc:HGNC:14894]	138.447	-1.16759	0.259877	-4.49286	7.02725e-06	0.000233142	139.986	-1.15874	0.253741	-4.5666	4.95689e-06	0.000165349	153.516	-1.25166	0.28809	-4.34469	1.3947e-05	0.000245705
ENSG00000131016	3	1	1	1	up	AKAP12	6	151239967	151358559	protein_coding	A-kinase anchoring protein 12 [Source:HGNC Symbol;Acc:HGNC:370]	36.0719	1.58923	0.506645	3.13678	0.00170817	0.0216437	36.1093	1.59369	0.505553	3.15237	0.0016195	0.0205967	71.7012	1.71781	0.383546	4.47877	7.50756e-06	0.000140722
ENSG00000131037	2	1	1	0	down	EPS8L1	19	55072020	55087923	protein_coding	EPS8 like 1 [Source:HGNC Symbol;Acc:HGNC:21295]	34.5523	-2.03738	0.609084	-3.34499	0.00082287	0.0123785	34.4926	-2.03181	0.60889	-3.33691	0.000847142	0.0123166	NA	NA	NA	NA	NA	NA
ENSG00000131042	1	0	0	1	up	LILRB2	19	54273821	54281184	protein_coding	leukocyte immunoglobulin like receptor B2 [Source:HGNC Symbol;Acc:HGNC:6606]	NA	NA	NA	NA	NA	NA	NA	NA	NA	NA	NA	NA	57.0122	5.73321	0.645058	8.8879	6.22747e-19	5.07341e-17
ENSG00000131080	1	0	0	1	up	EDA2R	X	66595637	66639298	protein_coding	ectodysplasin A2 receptor [Source:HGNC Symbol;Acc:HGNC:17756]	NA	NA	NA	NA	NA	NA	NA	NA	NA	NA	NA	NA	15.5	2.09545	0.773239	2.70997	0.00672901	0.0462855
ENSG00000132016	1	0	0	1	down	C19orf57	19	13882348	13906452	protein_coding	chromosome 19 open reading frame 57 [Source:HGNC Symbol;Acc:HGNC:28153]	NA	NA	NA	NA	NA	NA	NA	NA	NA	NA	NA	NA	424.442	-1.07015	0.262527	-4.07632	4.57533e-05	0.000700391
ENSG00000132185	2	1	1	0	up	FCRLA	1	161706972	161714352	protein_coding	Fc receptor like A [Source:HGNC Symbol;Acc:HGNC:18504]	3.19927	4.68438	1.45753	3.21391	0.00130941	0.0178647	3.20521	4.68849	1.45888	3.21375	0.00131013	0.017449	NA	NA	NA	NA	NA	NA
ENSG00000132470	3	1	1	1	down	ITGB4	17	75721328	75757818	protein_coding	integrin subunit beta 4 [Source:HGNC Symbol;Acc:HGNC:6158]	75.5844	-1.27261	0.370416	-3.43563	0.000591176	0.0095039	75.5001	-1.26753	0.369717	-3.42837	0.000607217	0.00952082	77.3327	-1.49415	0.413789	-3.61091	0.00030513	0.0037498
ENSG00000132535	1	0	0	1	down	DLG4	17	7189890	7219841	protein_coding	discs large MAGUK scaffold protein 4 [Source:HGNC Symbol;Acc:HGNC:2903]	NA	NA	NA	NA	NA	NA	NA	NA	NA	NA	NA	NA	332.127	-1.26516	0.287694	-4.39758	1.09464e-05	0.000197425
ENSG00000132837	3	1	1	1	up	DMGDH	5	78997564	79236038	protein_coding	dimethylglycine dehydrogenase [Source:HGNC Symbol;Acc:HGNC:24475]	51.9797	1.38981	0.315957	4.39872	1.0889e-05	0.000341712	52.5017	1.40715	0.316211	4.45005	8.58497e-06	0.000270049	22.5014	2.0669	0.679312	3.04264	0.00234513	0.0201887
ENSG00000132938	2	1	1	0	up	MTUS2	13	28820348	29505947	protein_coding	microtubule associated scaffold protein 2 [Source:HGNC Symbol;Acc:HGNC:20595]	44.3839	1.02581	0.346784	2.95805	0.00309592	0.0338125	44.3585	1.03517	0.346049	2.99139	0.00277712	0.0305977	NA	NA	NA	NA	NA	NA
ENSG00000133019	1	0	0	1	up	CHRM3	1	239386565	239915452	protein_coding	cholinergic receptor muscarinic 3 [Source:HGNC Symbol;Acc:HGNC:1952]	NA	NA	NA	NA	NA	NA	NA	NA	NA	NA	NA	NA	79.6665	2.26192	0.281697	8.02963	9.77681e-16	6.37822e-14
ENSG00000133110	2	1	0	1	up	POSTN	13	37562583	37598844	protein_coding	periostin [Source:HGNC Symbol;Acc:HGNC:16953]	4.22352	7.74473	1.7093	4.53095	5.87198e-06	0.000199749	NA	NA	NA	NA	NA	NA	3.91954	7.7836	2.32187	3.3523	0.000801434	0.00842868
ENSG00000133116	3	1	1	1	down	KL	13	33016423	33066143	protein_coding	klotho [Source:HGNC Symbol;Acc:HGNC:6344]	54.4625	-1.19222	0.377146	-3.16115	0.00157145	0.0203903	54.4815	-1.19034	0.376475	-3.16181	0.00156792	0.0201098	53.0663	-1.23436	0.43431	-2.84212	0.00448143	0.0338356
ENSG00000133216	2	1	1	0	down	EPHB2	1	22710839	22921500	protein_coding	EPH receptor B2 [Source:HGNC Symbol;Acc:HGNC:3393]	155.008	-1.10397	0.221589	-4.98205	6.29151e-07	2.80621e-05	150.767	-1.16302	0.22629	-5.1395	2.7547e-07	1.24206e-05	NA	NA	NA	NA	NA	NA
ENSG00000133316	1	0	0	1	up	WDR74	11	62832342	62841809	protein_coding	WD repeat domain 74 [Source:HGNC Symbol;Acc:HGNC:25529]	NA	NA	NA	NA	NA	NA	NA	NA	NA	NA	NA	NA	2713.42	1.14361	0.116853	9.78668	1.28447e-22	1.26188e-20
ENSG00000133805	1	0	0	1	up	AMPD3	11	10308313	10507579	protein_coding	adenosine monophosphate deaminase 3 [Source:HGNC Symbol;Acc:HGNC:470]	NA	NA	NA	NA	NA	NA	NA	NA	NA	NA	NA	NA	43.5109	1.84695	0.566202	3.26199	0.00110631	0.0109979
ENSG00000134061	1	0	0	1	up	CD180	5	67179613	67196799	protein_coding	CD180 molecule [Source:HGNC Symbol;Acc:HGNC:6726]	NA	NA	NA	NA	NA	NA	NA	NA	NA	NA	NA	NA	38.5887	1.89242	0.483037	3.91776	8.93763e-05	0.00126928
ENSG00000134138	3	1	1	1	up	MEIS2	15	36889204	37101299	protein_coding	Meis homeobox 2 [Source:HGNC Symbol;Acc:HGNC:7001]	24.3671	6.88998	0.858706	8.02368	1.02627e-15	1.80574e-13	31.0564	7.06565	0.684598	10.3209	5.67062e-25	1.82214e-22	137.424	9.36406	0.762314	12.2837	1.10776e-34	2.25618e-32
ENSG00000134363	2	1	1	0	up	FST	5	53480626	53487134	protein_coding	follistatin [Source:HGNC Symbol;Acc:HGNC:3971]	21.7842	2.0692	0.736922	2.8079	0.00498658	0.0478641	19.9538	1.94154	0.58692	3.30801	0.000939605	0.0134226	NA	NA	NA	NA	NA	NA
ENSG00000134376	1	0	0	1	up	CRB1	1	197268204	197478455	protein_coding	crumbs cell polarity complex component 1 [Source:HGNC Symbol;Acc:HGNC:2343]	NA	NA	NA	NA	NA	NA	NA	NA	NA	NA	NA	NA	33.8913	1.87624	0.546268	3.43465	0.000593327	0.00653638
ENSG00000134532	1	0	0	1	up	SOX5	12	23529504	24562544	protein_coding	SRY-box transcription factor 5 [Source:HGNC Symbol;Acc:HGNC:11201]	NA	NA	NA	NA	NA	NA	NA	NA	NA	NA	NA	NA	90.4693	7.42091	0.750187	9.89208	4.50564e-23	4.56052e-21
ENSG00000134569	1	0	0	1	up	LRP4	11	46856717	46918642	protein_coding	LDL receptor related protein 4 [Source:HGNC Symbol;Acc:HGNC:6696]	NA	NA	NA	NA	NA	NA	NA	NA	NA	NA	NA	NA	274.176	4.31189	0.76011	5.67271	1.40552e-08	4.29919e-07
ENSG00000134769	2	1	1	0	down	DTNA	18	34493290	34891844	protein_coding	dystrobrevin alpha [Source:HGNC Symbol;Acc:HGNC:3057]	30.2239	-2.09059	0.713402	-2.93044	0.00338477	0.0359966	27.6078	-2.56929	0.795683	-3.22903	0.00124209	0.0167983	NA	NA	NA	NA	NA	NA
ENSG00000134873	2	1	1	0	up	CLDN10	13	95433604	95579759	protein_coding	claudin 10 [Source:HGNC Symbol;Acc:HGNC:2033]	2.44014	4.12522	1.46667	2.81263	0.00491375	0.0474147	2.44281	4.12889	1.46845	2.81174	0.0049274	0.0463985	NA	NA	NA	NA	NA	NA
ENSG00000135069	3	1	1	1	up	PSAT1	9	78297125	78330093	protein_coding	phosphoserine aminotransferase 1 [Source:HGNC Symbol;Acc:HGNC:19129]	15653.3	1.22748	0.0728349	16.8529	9.99698e-64	3.18816e-60	15645.4	1.23082	0.0731688	16.8216	1.69426e-63	3.07206e-60	15657.6	1.20329	0.0770463	15.6177	5.51296e-55	2.97006e-52
ENSG00000135097	1	0	0	1	up	MSI1	12	120341330	120369164	protein_coding	musashi RNA binding protein 1 [Source:HGNC Symbol;Acc:HGNC:7330]	NA	NA	NA	NA	NA	NA	NA	NA	NA	NA	NA	NA	19.5118	2.67235	0.578634	4.61837	3.8677e-06	7.70816e-05
ENSG00000135333	3	1	1	1	up	EPHA7	6	93240020	93419559	protein_coding	EPH receptor A7 [Source:HGNC Symbol;Acc:HGNC:3390]	33.6465	2.04609	0.401833	5.0919	3.54494e-07	1.69367e-05	33.6864	2.05121	0.404725	5.06817	4.01664e-07	1.76711e-05	34.5283	1.72945	0.578491	2.98959	0.00279353	0.0232345
ENSG00000135457	1	0	0	1	up	TFCP2	12	51093656	51173135	protein_coding	transcription factor CP2 [Source:HGNC Symbol;Acc:HGNC:11748]	NA	NA	NA	NA	NA	NA	NA	NA	NA	NA	NA	NA	14.3492	2.12985	0.693636	3.07056	0.00213656	0.0187213
ENSG00000135596	3	1	1	1	down	MICAL1	6	109444062	109465968	protein_coding	microtubule associated monooxygenase, calponin and LIM domain containing 1 [Source:HGNC Symbol;Acc:HGNC:20619]	4334.77	-1.43213	0.0959731	-14.9222	2.36436e-50	4.3087e-47	4336.06	-1.4298	0.093516	-15.2894	9.00022e-53	1.0385e-49	3937.25	-1.43137	0.0962068	-14.878	4.57752e-50	1.96024e-47
ENSG00000135702	1	0	0	1	up	CHST5	16	75528535	75535247	protein_coding	carbohydrate sulfotransferase 5 [Source:HGNC Symbol;Acc:HGNC:1973]	NA	NA	NA	NA	NA	NA	NA	NA	NA	NA	NA	NA	86.203	2.0571	0.308506	6.66794	2.59414e-11	1.1288e-09
ENSG00000135842	3	1	1	1	up	NIBAN1	1	184790724	184974508	protein_coding	niban apoptosis regulator 1 [Source:HGNC Symbol;Acc:HGNC:16784]	1588.93	1.68506	0.20894	8.0648	7.33551e-16	1.30875e-13	1592.82	1.68118	0.206197	8.1533	3.54132e-16	5.41545e-14	1598.38	1.63448	0.209497	7.80192	6.0971e-15	3.79954e-13
ENSG00000136040	1	0	0	1	up	PLXNC1	12	94148577	94307675	protein_coding	plexin C1 [Source:HGNC Symbol;Acc:HGNC:9106]	NA	NA	NA	NA	NA	NA	NA	NA	NA	NA	NA	NA	117.8	1.24048	0.325904	3.80628	0.000141074	0.00189243
ENSG00000136158	1	0	0	1	up	SPRY2	13	80335976	80341126	protein_coding	sprouty RTK signaling antagonist 2 [Source:HGNC Symbol;Acc:HGNC:11270]	NA	NA	NA	NA	NA	NA	NA	NA	NA	NA	NA	NA	96.3265	1.95604	0.25429	7.69217	1.44662e-14	8.69065e-13
ENSG00000136449	1	0	0	1	up	MYCBPAP	17	50508384	50531501	protein_coding	MYCBP associated protein [Source:HGNC Symbol;Acc:HGNC:19677]	NA	NA	NA	NA	NA	NA	NA	NA	NA	NA	NA	NA	73.9645	1.69824	0.352643	4.81574	1.46655e-06	3.1563e-05
ENSG00000136531	1	0	0	1	up	SCN2A	2	165194993	165392310	protein_coding	sodium voltage-gated channel alpha subunit 2 [Source:HGNC Symbol;Acc:HGNC:10588]	NA	NA	NA	NA	NA	NA	NA	NA	NA	NA	NA	NA	48.9462	4.28575	0.659272	6.50074	7.99276e-11	3.28786e-09
ENSG00000136603	3	1	1	1	down	SKIL	3	170357678	170396835	protein_coding	SKI like proto-oncogene [Source:HGNC Symbol;Acc:HGNC:10897]	2435.09	-1.00175	0.120777	-8.29419	1.09323e-16	2.16214e-14	2428.65	-1.00303	0.120697	-8.31029	9.54667e-17	1.52417e-14	2624.43	-1.12186	0.120965	-9.27428	1.78818e-20	1.54738e-18
ENSG00000136695	3	1	1	1	down	IL36RN	2	113058638	113065382	protein_coding	interleukin 36 receptor antagonist [Source:HGNC Symbol;Acc:HGNC:15561]	65.6069	-1.41271	0.434856	-3.24868	0.0011594	0.0161815	65.0926	-1.45382	0.436393	-3.33144	0.000863989	0.0125185	65.8189	-1.55374	0.460773	-3.37202	0.000746179	0.00795051
ENSG00000136750	1	0	0	1	up	GAD2	10	26216665	26304558	protein_coding	glutamate decarboxylase 2 [Source:HGNC Symbol;Acc:HGNC:4093]	NA	NA	NA	NA	NA	NA	NA	NA	NA	NA	NA	NA	24.7113	3.51119	0.517918	6.77943	1.20655e-11	5.49634e-10
ENSG00000136928	1	0	0	1	up	GABBR2	9	98288109	98708935	protein_coding	gamma-aminobutyric acid type B receptor subunit 2 [Source:HGNC Symbol;Acc:HGNC:4507]	NA	NA	NA	NA	NA	NA	NA	NA	NA	NA	NA	NA	10.6023	3.22519	0.76877	4.19526	2.72562e-05	0.000442377
ENSG00000136929	1	0	0	1	up	HEMGN	9	97926791	97944856	protein_coding	hemogen [Source:HGNC Symbol;Acc:HGNC:17509]	NA	NA	NA	NA	NA	NA	NA	NA	NA	NA	NA	NA	37.7203	4.90769	0.681031	7.20627	5.75061e-13	3.01069e-11
ENSG00000137098	2	1	1	0	down	SPAG8	9	35808045	35812272	protein_coding	sperm associated antigen 8 [Source:HGNC Symbol;Acc:HGNC:14105]	15.1185	-2.72324	0.942505	-2.88936	0.00386021	0.0395423	15.0352	-2.71305	0.942831	-2.87755	0.00400774	0.0395663	NA	NA	NA	NA	NA	NA
ENSG00000137261	1	0	0	1	up	KIAA0319	6	24544104	24646191	protein_coding	KIAA0319 [Source:HGNC Symbol;Acc:HGNC:21580]	NA	NA	NA	NA	NA	NA	NA	NA	NA	NA	NA	NA	32.7086	1.37427	0.450118	3.05313	0.00226469	0.0196074
ENSG00000137462	1	0	0	1	up	TLR2	4	153684070	153705702	protein_coding	toll like receptor 2 [Source:HGNC Symbol;Acc:HGNC:11848]	NA	NA	NA	NA	NA	NA	NA	NA	NA	NA	NA	NA	126.785	5.22356	0.461977	11.307	1.21222e-29	1.85736e-27
ENSG00000137648	1	0	0	1	up	TMPRSS4	11	118077012	118121890	protein_coding	transmembrane serine protease 4 [Source:HGNC Symbol;Acc:HGNC:11878]	NA	NA	NA	NA	NA	NA	NA	NA	NA	NA	NA	NA	183.453	2.34359	0.304573	7.69465	1.41883e-14	8.6167e-13
ENSG00000137726	1	0	0	1	up	FXYD6	11	117836976	117877486	protein_coding	FXYD domain containing ion transport regulator 6 [Source:HGNC Symbol;Acc:HGNC:4030]	NA	NA	NA	NA	NA	NA	NA	NA	NA	NA	NA	NA	10.5959	5.72781	1.13532	5.0451	4.53277e-07	1.06773e-05
ENSG00000137817	1	0	0	1	up	PARP6	15	72241181	72272999	protein_coding	poly(ADP-ribose) polymerase family member 6 [Source:HGNC Symbol;Acc:HGNC:26921]	NA	NA	NA	NA	NA	NA	NA	NA	NA	NA	NA	NA	23.1692	3.56889	0.647794	5.50929	3.60291e-08	1.02859e-06
ENSG00000137843	1	0	0	1	up	PAK6	15	40217428	40277487	protein_coding	p21 (RAC1) activated kinase 6 [Source:HGNC Symbol;Acc:HGNC:16061]	NA	NA	NA	NA	NA	NA	NA	NA	NA	NA	NA	NA	45.2791	2.52536	0.508722	4.96412	6.90141e-07	1.5746e-05
ENSG00000137965	1	0	0	1	down	IFI44	1	78649796	78664078	protein_coding	interferon induced protein 44 [Source:HGNC Symbol;Acc:HGNC:16938]	NA	NA	NA	NA	NA	NA	NA	NA	NA	NA	NA	NA	94.4977	-1.01153	0.353184	-2.86403	0.00418292	0.0320748
ENSG00000138083	1	0	0	1	up	SIX3	2	44941702	44946071	protein_coding	SIX homeobox 3 [Source:HGNC Symbol;Acc:HGNC:10889]	NA	NA	NA	NA	NA	NA	NA	NA	NA	NA	NA	NA	57.0668	1.85018	0.409307	4.52028	6.17585e-06	0.000118148
ENSG00000138193	1	0	0	1	up	PLCE1	10	94030812	94332823	protein_coding	phospholipase C epsilon 1 [Source:HGNC Symbol;Acc:HGNC:17175]	NA	NA	NA	NA	NA	NA	NA	NA	NA	NA	NA	NA	31201.3	4.34373	0.228034	19.0487	6.74156e-81	1.02355e-77
ENSG00000138356	2	1	1	0	up	AOX1	2	200586014	200677064	protein_coding	aldehyde oxidase 1 [Source:HGNC Symbol;Acc:HGNC:553]	74.1614	1.41442	0.365271	3.87224	0.000107839	0.00237386	74.2999	1.41445	0.368013	3.84348	0.000121303	0.0025768	NA	NA	NA	NA	NA	NA
ENSG00000138395	1	0	0	1	up	CDK15	2	201790461	201895550	protein_coding	cyclin dependent kinase 15 [Source:HGNC Symbol;Acc:HGNC:14434]	NA	NA	NA	NA	NA	NA	NA	NA	NA	NA	NA	NA	29.1164	5.22448	0.756977	6.90177	5.13602e-12	2.396e-10
ENSG00000138650	1	0	0	1	up	PCDH10	4	133149294	133208606	protein_coding	protocadherin 10 [Source:HGNC Symbol;Acc:HGNC:13404]	NA	NA	NA	NA	NA	NA	NA	NA	NA	NA	NA	NA	11.3719	5.70815	1.02441	5.57216	2.51599e-08	7.37184e-07
ENSG00000138670	1	0	0	1	up	RASGEF1B	4	81426393	82044244	protein_coding	RasGEF domain family member 1B [Source:HGNC Symbol;Acc:HGNC:24881]	NA	NA	NA	NA	NA	NA	NA	NA	NA	NA	NA	NA	72.8041	1.14276	0.310968	3.67485	0.000237987	0.00300652
ENSG00000138741	1	0	0	1	up	TRPC3	4	121874481	121952060	protein_coding	transient receptor potential cation channel subfamily C member 3 [Source:HGNC Symbol;Acc:HGNC:12335]	NA	NA	NA	NA	NA	NA	NA	NA	NA	NA	NA	NA	107.322	3.49154	0.373927	9.33748	9.86528e-21	8.67158e-19
ENSG00000138829	2	1	1	0	up	FBN2	5	128257909	128659185	protein_coding	fibrillin 2 [Source:HGNC Symbol;Acc:HGNC:3604]	6.66839	5.20068	1.2259	4.24234	2.21197e-05	0.000635519	3.62426	4.61348	1.38648	3.32748	0.00087636	0.0126472	NA	NA	NA	NA	NA	NA
ENSG00000139055	1	0	0	1	up	ERP27	12	14914039	14938537	protein_coding	endoplasmic reticulum protein 27 [Source:HGNC Symbol;Acc:HGNC:26495]	NA	NA	NA	NA	NA	NA	NA	NA	NA	NA	NA	NA	32.6301	6.55092	0.672931	9.7349	2.14027e-22	2.05429e-20
ENSG00000139269	3	1	1	1	up	INHBE	12	57452323	57459280	protein_coding	inhibin subunit beta E [Source:HGNC Symbol;Acc:HGNC:24029]	19.0301	3.75863	0.641081	5.86296	4.54688e-09	3.25856e-07	20.2122	3.84602	0.64008	6.00866	1.87068e-09	1.30102e-07	35.8375	1.95251	0.453821	4.30239	1.68969e-05	0.000290922
ENSG00000139352	1	0	0	1	up	ASCL1	12	102957674	102960513	protein_coding	achaete-scute family bHLH transcription factor 1 [Source:HGNC Symbol;Acc:HGNC:738]	NA	NA	NA	NA	NA	NA	NA	NA	NA	NA	NA	NA	12.032	3.06158	0.709478	4.31525	1.5942e-05	0.00027619
ENSG00000139364	1	0	0	1	up	TMEM132B	12	125186836	125662377	protein_coding	transmembrane protein 132B [Source:HGNC Symbol;Acc:HGNC:29397]	NA	NA	NA	NA	NA	NA	NA	NA	NA	NA	NA	NA	58.006	2.8418	0.434479	6.54069	6.12338e-11	2.56307e-09
ENSG00000139645	1	0	0	1	up	ANKRD52	12	56237807	56258384	protein_coding	ankyrin repeat domain 52 [Source:HGNC Symbol;Acc:HGNC:26614]	NA	NA	NA	NA	NA	NA	NA	NA	NA	NA	NA	NA	8982.29	1.35036	0.179772	7.51151	5.84493e-14	3.29784e-12
ENSG00000139767	1	0	0	1	up	SRRM4	12	118981541	119163051	protein_coding	serine/arginine repetitive matrix 4 [Source:HGNC Symbol;Acc:HGNC:29389]	NA	NA	NA	NA	NA	NA	NA	NA	NA	NA	NA	NA	167.664	5.85646	0.401849	14.5738	4.12447e-48	1.53073e-45
ENSG00000139793	1	1	0	0	up	MBNL2	13	97221434	97394120	protein_coding	muscleblind like splicing regulator 2 [Source:HGNC Symbol;Acc:HGNC:16746]	24.6286	2.66246	0.487434	5.46218	4.70318e-08	2.69041e-06	NA	NA	NA	NA	NA	NA	NA	NA	NA	NA	NA	NA
ENSG00000140057	1	0	0	1	down	AK7	14	96392128	96489427	protein_coding	adenylate kinase 7 [Source:HGNC Symbol;Acc:HGNC:20091]	NA	NA	NA	NA	NA	NA	NA	NA	NA	NA	NA	NA	64.5802	-1.14606	0.365836	-3.13273	0.00173191	0.0157557
ENSG00000140092	1	0	0	1	up	FBLN5	14	91869412	91947987	protein_coding	fibulin 5 [Source:HGNC Symbol;Acc:HGNC:3602]	NA	NA	NA	NA	NA	NA	NA	NA	NA	NA	NA	NA	174.742	6.81285	0.424689	16.042	6.50472e-58	4.34541e-55
ENSG00000140465	3	1	1	1	down	CYP1A1	15	74719542	74725536	protein_coding	cytochrome P450 family 1 subfamily A member 1 [Source:HGNC Symbol;Acc:HGNC:2595]	109.537	-3.85603	0.515441	-7.48102	7.37482e-14	1.02257e-11	109.415	-3.85098	0.516201	-7.46023	8.63695e-14	1.02934e-11	101.359	-3.55254	0.545003	-6.51839	7.10675e-11	2.95248e-09
ENSG00000140678	1	0	0	1	up	ITGAX	16	31355134	31382997	protein_coding	integrin subunit alpha X [Source:HGNC Symbol;Acc:HGNC:6152]	NA	NA	NA	NA	NA	NA	NA	NA	NA	NA	NA	NA	51.1669	1.74297	0.382504	4.55673	5.19571e-06	0.000101135
ENSG00000140937	3	1	1	1	up	CDH11	16	64943753	65126112	protein_coding	cadherin 11 [Source:HGNC Symbol;Acc:HGNC:1750]	49.6396	9.52734	1.12123	8.49719	1.94227e-17	4.16414e-15	21.9997	8.29915	1.20147	6.90751	4.93247e-12	4.8158e-10	18.6762	6.83441	1.22918	5.56012	2.69583e-08	7.81652e-07
ENSG00000141431	1	1	0	0	up	ASXL3	18	33578219	33751195	protein_coding	ASXL transcriptional regulator 3 [Source:HGNC Symbol;Acc:HGNC:29357]	4.30945	5.1349	1.60095	3.20742	0.00133933	0.0181854	NA	NA	NA	NA	NA	NA	NA	NA	NA	NA	NA	NA
ENSG00000141433	1	0	0	1	up	ADCYAP1	18	904871	912172	protein_coding	adenylate cyclase activating polypeptide 1 [Source:HGNC Symbol;Acc:HGNC:241]	NA	NA	NA	NA	NA	NA	NA	NA	NA	NA	NA	NA	6.60477	6.01657	1.51137	3.98088	6.86619e-05	0.00099742
ENSG00000141469	1	0	0	1	up	SLC14A1	18	45687025	45752520	protein_coding	solute carrier family 14 member 1 (Kidd blood group) [Source:HGNC Symbol;Acc:HGNC:10918]	NA	NA	NA	NA	NA	NA	NA	NA	NA	NA	NA	NA	106.567	1.63736	0.266845	6.13598	8.46375e-10	3.08631e-08
ENSG00000141622	1	0	0	1	up	RNF165	18	46326809	46463140	protein_coding	ring finger protein 165 [Source:HGNC Symbol;Acc:HGNC:31696]	NA	NA	NA	NA	NA	NA	NA	NA	NA	NA	NA	NA	152.352	1.58012	0.274579	5.75472	8.6788e-09	2.76085e-07
ENSG00000141837	3	1	1	1	up	CACNA1A	19	13206442	13633025	protein_coding	calcium voltage-gated channel subunit alpha1 A [Source:HGNC Symbol;Acc:HGNC:1388]	134.464	3.75475	0.410949	9.13678	6.43387e-20	1.70987e-17	88.5117	4.01275	0.507267	7.91054	2.56273e-15	3.55491e-13	503.264	5.0542	0.708889	7.12975	1.00554e-12	5.07359e-11
ENSG00000142102	3	1	1	1	down	PGGHG	11	289126	296107	protein_coding	protein-glucosylgalactosylhydroxylysine glucosidase [Source:HGNC Symbol;Acc:HGNC:26210]	243.3	-1.27317	0.18094	-7.03646	1.97192e-12	2.33998e-10	244.287	-1.25869	0.180606	-6.96923	3.18671e-12	3.2101e-10	227.725	-1.17024	0.203239	-5.75795	8.51405e-09	2.72401e-07
ENSG00000142347	1	0	0	1	up	MYO1F	19	8520778	8577577	protein_coding	myosin IF [Source:HGNC Symbol;Acc:HGNC:7600]	NA	NA	NA	NA	NA	NA	NA	NA	NA	NA	NA	NA	16.5522	4.00209	0.864047	4.6318	3.62505e-06	7.25052e-05
ENSG00000142513	1	0	0	1	down	ACP4	19	50790415	50795219	protein_coding	acid phosphatase 4 [Source:HGNC Symbol;Acc:HGNC:14376]	NA	NA	NA	NA	NA	NA	NA	NA	NA	NA	NA	NA	69.6967	-1.02512	0.357316	-2.86893	0.00411858	0.0316979
ENSG00000142549	1	0	0	1	up	IGLON5	19	51311848	51330354	protein_coding	IgLON family member 5 [Source:HGNC Symbol;Acc:HGNC:34550]	NA	NA	NA	NA	NA	NA	NA	NA	NA	NA	NA	NA	74.3358	1.82671	0.367714	4.96774	6.77387e-07	1.54952e-05
ENSG00000143297	1	0	0	1	up	FCRL5	1	157513377	157552515	protein_coding	Fc receptor like 5 [Source:HGNC Symbol;Acc:HGNC:18508]	NA	NA	NA	NA	NA	NA	NA	NA	NA	NA	NA	NA	11.3264	4.27767	0.964828	4.4336	9.26709e-06	0.000170264
ENSG00000143333	3	1	1	1	up	RGS16	1	182598623	182604389	protein_coding	regulator of G protein signaling 16 [Source:HGNC Symbol;Acc:HGNC:9997]	13.9558	1.84941	0.611497	3.02441	0.00249122	0.0287465	13.6089	1.74588	0.625881	2.78948	0.00527932	0.0488929	18.0219	2.12419	0.65006	3.26768	0.00108433	0.0108116
ENSG00000143340	1	0	0	1	up	FAM163A	1	179743163	179816198	protein_coding	family with sequence similarity 163 member A [Source:HGNC Symbol;Acc:HGNC:28274]	NA	NA	NA	NA	NA	NA	NA	NA	NA	NA	NA	NA	44.8695	4.02354	0.519952	7.73828	1.00769e-14	6.18729e-13
ENSG00000143355	3	1	1	1	up	LHX9	1	197911902	197935478	protein_coding	LIM homeobox 9 [Source:HGNC Symbol;Acc:HGNC:14222]	35.9873	1.1124	0.365976	3.03956	0.00236926	0.0277152	35.9244	1.12763	0.368289	3.06181	0.00220004	0.0258556	47.323	1.48738	0.390362	3.81027	0.000138815	0.00186513
ENSG00000143434	1	0	1	0	down	SEMA6C	1	151131685	151146664	protein_coding	semaphorin 6C [Source:HGNC Symbol;Acc:HGNC:10740]	NA	NA	NA	NA	NA	NA	84.4362	-1.11763	0.387398	-2.88496	0.00391457	0.0389017	NA	NA	NA	NA	NA	NA
ENSG00000143469	1	0	0	1	up	SYT14	1	209900923	210171389	protein_coding	synaptotagmin 14 [Source:HGNC Symbol;Acc:HGNC:23143]	NA	NA	NA	NA	NA	NA	NA	NA	NA	NA	NA	NA	47.3969	1.15703	0.392673	2.94654	0.00321348	0.0261346
ENSG00000143786	2	1	1	0	down	CNIH3	1	224434660	224740554	protein_coding	cornichon family AMPA receptor auxiliary protein 3 [Source:HGNC Symbol;Acc:HGNC:26802]	29.1157	-1.63938	0.548396	-2.98942	0.00279512	0.0312087	29.1004	-1.6359	0.547901	-2.98576	0.00282874	0.0310184	NA	NA	NA	NA	NA	NA
ENSG00000143847	1	0	0	1	up	PPFIA4	1	203026498	203078740	protein_coding	PTPRF interacting protein alpha 4 [Source:HGNC Symbol;Acc:HGNC:9248]	NA	NA	NA	NA	NA	NA	NA	NA	NA	NA	NA	NA	139.228	1.64026	0.561482	2.92131	0.00348567	0.0276289
ENSG00000144134	1	0	0	1	down	RABL2A	2	113627229	113643396	protein_coding	RAB, member of RAS oncogene family like 2A [Source:HGNC Symbol;Acc:HGNC:9799]	NA	NA	NA	NA	NA	NA	NA	NA	NA	NA	NA	NA	252.55	-1.06291	0.31352	-3.39025	0.000698293	0.00750946
ENSG00000144285	1	0	0	1	up	SCN1A	2	165984641	166149214	protein_coding	sodium voltage-gated channel alpha subunit 1 [Source:HGNC Symbol;Acc:HGNC:10585]	NA	NA	NA	NA	NA	NA	NA	NA	NA	NA	NA	NA	90.005	2.61869	0.275408	9.50838	1.93662e-21	1.77711e-19
ENSG00000144410	3	1	1	1	up	CPO	2	206939518	206969474	protein_coding	carboxypeptidase O [Source:HGNC Symbol;Acc:HGNC:21011]	9.62037	3.40491	0.950509	3.58219	0.000340724	0.00614338	9.63931	3.40963	0.950942	3.58553	0.0003364	0.00585755	8.29147	3.39232	1.14068	2.97394	0.00294	0.0241996
ENSG00000144583	1	0	0	1	up	MARCHF4	2	216257865	216372483	protein_coding	membrane associated ring-CH-type finger 4 [Source:HGNC Symbol;Acc:HGNC:29269]	NA	NA	NA	NA	NA	NA	NA	NA	NA	NA	NA	NA	22.3868	5.55833	0.691814	8.03442	9.40206e-16	6.1578e-14
ENSG00000144648	1	0	0	1	up	ACKR2	3	42804752	42887974	protein_coding	atypical chemokine receptor 2 [Source:HGNC Symbol;Acc:HGNC:1565]	NA	NA	NA	NA	NA	NA	NA	NA	NA	NA	NA	NA	98.2658	1.36862	0.279138	4.90302	9.43738e-07	2.11562e-05
ENSG00000144771	1	0	0	1	up	LRTM1	3	54918231	54967088	protein_coding	leucine rich repeats and transmembrane domains 1 [Source:HGNC Symbol;Acc:HGNC:25023]	NA	NA	NA	NA	NA	NA	NA	NA	NA	NA	NA	NA	11.7995	3.86999	0.995696	3.88672	0.000101609	0.00142244
ENSG00000144792	1	0	0	1	up	ZNF660	3	44578223	44599694	protein_coding	zinc finger protein 660 [Source:HGNC Symbol;Acc:HGNC:26720]	NA	NA	NA	NA	NA	NA	NA	NA	NA	NA	NA	NA	125.186	1.42412	0.238184	5.97908	2.24403e-09	7.75934e-08
ENSG00000144857	1	0	0	1	up	BOC	3	113211003	113287459	protein_coding	BOC cell adhesion associated, oncogene regulated [Source:HGNC Symbol;Acc:HGNC:17173]	NA	NA	NA	NA	NA	NA	NA	NA	NA	NA	NA	NA	27.2882	2.58297	0.521908	4.94909	7.45618e-07	1.68278e-05
ENSG00000145246	1	0	0	1	up	ATP10D	4	47485275	47593486	protein_coding	ATPase phospholipid transporting 10D (putative) [Source:HGNC Symbol;Acc:HGNC:13549]	NA	NA	NA	NA	NA	NA	NA	NA	NA	NA	NA	NA	187.864	5.86995	0.392602	14.9514	1.52542e-50	6.88543e-48
ENSG00000145362	3	1	1	1	up	ANK2	4	112818032	113384221	protein_coding	ankyrin 2 [Source:HGNC Symbol;Acc:HGNC:493]	90.7147	1.4027	0.266215	5.26903	1.37146e-07	7.09739e-06	93.2252	1.42001	0.268201	5.29458	1.19292e-07	5.86866e-06	98.4267	1.27855	0.352367	3.62847	0.000285109	0.00351929
ENSG00000145423	2	0	1	1	up	SFRP2	4	153780591	153789083	protein_coding	secreted frizzled related protein 2 [Source:HGNC Symbol;Acc:HGNC:10777]	NA	NA	NA	NA	NA	NA	21.8101	5.07265	0.602037	8.42581	3.58258e-17	5.86734e-15	7.47709	3.47861	0.98866	3.51851	0.000433983	0.00505788
ENSG00000145451	1	0	0	1	up	GLRA3	4	174636920	174829247	protein_coding	glycine receptor alpha 3 [Source:HGNC Symbol;Acc:HGNC:4328]	NA	NA	NA	NA	NA	NA	NA	NA	NA	NA	NA	NA	115.238	3.40667	0.299772	11.3642	6.30381e-30	9.83925e-28
ENSG00000145506	2	1	0	1	up/down	NKD2	5	1008802	1038943	protein_coding	NKD inhibitor of WNT signaling pathway 2 [Source:HGNC Symbol;Acc:HGNC:17046]	44.2186	-1.16797	0.417064	-2.80045	0.00510316	0.0485809	NA	NA	NA	NA	NA	NA	104.487	1.26936	0.377894	3.35905	0.000782115	0.0082567
ENSG00000145632	3	1	1	1	down	PLK2	5	58453982	58460139	protein_coding	polo like kinase 2 [Source:HGNC Symbol;Acc:HGNC:19699]	850.057	-1.02042	0.15641	-6.52398	6.84668e-11	6.66715e-09	837.193	-1.05813	0.157386	-6.72319	1.77786e-11	1.68399e-09	846.189	-1.05469	0.167865	-6.283	3.32093e-10	1.2809e-08
ENSG00000145721	3	1	1	1	down	LIX1	5	97091867	97142753	protein_coding	limb and CNS expressed 1 [Source:HGNC Symbol;Acc:HGNC:18581]	37.4837	-1.90467	0.526444	-3.61799	0.000296903	0.005501	38.7998	-1.96896	0.524441	-3.7544	0.000173757	0.00348131	56.9908	-2.05196	0.597386	-3.4349	0.000592782	0.00653469
ENSG00000145824	1	0	0	1	up	CXCL14	5	135570679	135579279	protein_coding	C-X-C motif chemokine ligand 14 [Source:HGNC Symbol;Acc:HGNC:10640]	NA	NA	NA	NA	NA	NA	NA	NA	NA	NA	NA	NA	172.164	3.59059	0.274315	13.0893	3.79101e-39	9.59297e-37
ENSG00000145832	1	0	0	1	up	SLC25A48	5	135579202	135889770	protein_coding	solute carrier family 25 member 48 [Source:HGNC Symbol;Acc:HGNC:30451]	NA	NA	NA	NA	NA	NA	NA	NA	NA	NA	NA	NA	47.508	1.96841	0.436496	4.50956	6.49616e-06	0.00012385
ENSG00000145864	1	0	0	1	up	GABRB2	5	161288429	161549044	protein_coding	gamma-aminobutyric acid type A receptor beta2 subunit [Source:HGNC Symbol;Acc:HGNC:4082]	NA	NA	NA	NA	NA	NA	NA	NA	NA	NA	NA	NA	6.08765	3.80228	1.05557	3.60211	0.000315639	0.00384781
ENSG00000145920	1	0	1	0	up	CPLX2	5	175796310	175884021	protein_coding	complexin 2 [Source:HGNC Symbol;Acc:HGNC:2310]	NA	NA	NA	NA	NA	NA	8.39363	2.4775	0.829472	2.98684	0.00281873	0.0309354	NA	NA	NA	NA	NA	NA
ENSG00000145936	1	0	0	1	up	KCNMB1	5	170374671	170389634	protein_coding	potassium calcium-activated channel subfamily M regulatory beta subunit 1 [Source:HGNC Symbol;Acc:HGNC:6285]	NA	NA	NA	NA	NA	NA	NA	NA	NA	NA	NA	NA	184.062	2.56274	0.213906	11.9807	4.48576e-33	8.05556e-31
ENSG00000146006	1	0	0	1	up	LRRTM2	5	138868921	138875368	protein_coding	leucine rich repeat transmembrane neuronal 2 [Source:HGNC Symbol;Acc:HGNC:19409]	NA	NA	NA	NA	NA	NA	NA	NA	NA	NA	NA	NA	18.3072	2.26013	0.645418	3.50181	0.000462101	0.00531878
ENSG00000146039	1	0	0	1	up	SLC17A4	6	25754699	25781199	protein_coding	solute carrier family 17 member 4 [Source:HGNC Symbol;Acc:HGNC:10932]	NA	NA	NA	NA	NA	NA	NA	NA	NA	NA	NA	NA	222.247	4.68481	0.426838	10.9756	5.00617e-28	6.90976e-26
ENSG00000146216	1	0	0	1	up	TTBK1	6	43243481	43288258	protein_coding	tau tubulin kinase 1 [Source:HGNC Symbol;Acc:HGNC:19140]	NA	NA	NA	NA	NA	NA	NA	NA	NA	NA	NA	NA	81.146	4.758	0.39586	12.0194	2.81058e-33	5.33403e-31
ENSG00000146243	1	0	0	1	up	IRAK1BP1	6	78867551	78946440	protein_coding	interleukin 1 receptor associated kinase 1 binding protein 1 [Source:HGNC Symbol;Acc:HGNC:17368]	NA	NA	NA	NA	NA	NA	NA	NA	NA	NA	NA	NA	87.8651	3.54145	0.475974	7.44044	1.00354e-13	5.47715e-12
ENSG00000146352	1	0	0	1	up	CLVS2	6	122996235	123072925	protein_coding	clavesin 2 [Source:HGNC Symbol;Acc:HGNC:23046]	NA	NA	NA	NA	NA	NA	NA	NA	NA	NA	NA	NA	10.7818	9.17697	1.52942	6.0003	1.96948e-09	6.86262e-08
ENSG00000146592	1	0	0	1	up	CREB5	7	28299321	28825894	protein_coding	cAMP responsive element binding protein 5 [Source:HGNC Symbol;Acc:HGNC:16844]	NA	NA	NA	NA	NA	NA	NA	NA	NA	NA	NA	NA	114.671	2.15117	0.448416	4.79725	1.60857e-06	3.43196e-05
ENSG00000146674	3	1	1	1	down	IGFBP3	7	45912245	45921874	protein_coding	insulin like growth factor binding protein 3 [Source:HGNC Symbol;Acc:HGNC:5472]	9884.63	-1.62457	0.212399	-7.64867	2.03073e-14	2.9948e-12	9880.06	-1.62162	0.213001	-7.6132	2.67387e-14	3.31103e-12	9847.32	-1.64122	0.21951	-7.47674	7.61913e-14	4.24157e-12
ENSG00000146857	1	0	0	1	up	STRA8	7	135231979	135258492	protein_coding	stimulated by retinoic acid 8 [Source:HGNC Symbol;Acc:HGNC:30653]	NA	NA	NA	NA	NA	NA	NA	NA	NA	NA	NA	NA	42.7653	5.6159	0.637082	8.81503	1.1965e-18	9.56112e-17
ENSG00000146963	1	0	0	1	up	LUC7L2	7	139340359	139423457	protein_coding	LUC7 like 2, pre-mRNA splicing factor [Source:HGNC Symbol;Acc:HGNC:21608]	NA	NA	NA	NA	NA	NA	NA	NA	NA	NA	NA	NA	11287.1	1.48708	0.123889	12.0033	3.41347e-33	6.33426e-31
ENSG00000147036	1	0	0	1	up	LANCL3	X	37571569	37684463	protein_coding	LanC like 3 [Source:HGNC Symbol;Acc:HGNC:24767]	NA	NA	NA	NA	NA	NA	NA	NA	NA	NA	NA	NA	83.9459	2.12432	0.377034	5.63429	1.75785e-08	5.2802e-07
ENSG00000147138	1	0	0	1	up	GPR174	X	79144663	79175315	protein_coding	G protein-coupled receptor 174 [Source:HGNC Symbol;Acc:HGNC:30245]	NA	NA	NA	NA	NA	NA	NA	NA	NA	NA	NA	NA	77.1827	4.30768	0.374249	11.5102	1.17213e-30	1.90056e-28
ENSG00000147145	1	0	0	1	up	LPAR4	X	78747709	78757094	protein_coding	lysophosphatidic acid receptor 4 [Source:HGNC Symbol;Acc:HGNC:4478]	NA	NA	NA	NA	NA	NA	NA	NA	NA	NA	NA	NA	819.72	3.58681	0.268477	13.3598	1.03778e-40	2.88866e-38
ENSG00000147251	3	1	1	1	up	DOCK11	X	118495898	118686163	protein_coding	dedicator of cytokinesis 11 [Source:HGNC Symbol;Acc:HGNC:23483]	118.408	2.14299	0.251005	8.53763	1.37005e-17	2.98753e-15	111.709	2.06156	0.224448	9.185	4.11517e-20	9.24457e-18	115.137	2.09313	0.27874	7.50923	5.94746e-14	3.3444e-12
ENSG00000147488	1	0	0	1	up	ST18	8	52110839	52460959	protein_coding	ST18 C2H2C-type zinc finger transcription factor [Source:HGNC Symbol;Acc:HGNC:18695]	NA	NA	NA	NA	NA	NA	NA	NA	NA	NA	NA	NA	18.4445	5.66775	0.754338	7.51355	5.75465e-14	3.26899e-12
ENSG00000147588	1	0	0	1	up	PMP2	8	81440326	81447439	protein_coding	peripheral myelin protein 2 [Source:HGNC Symbol;Acc:HGNC:9117]	NA	NA	NA	NA	NA	NA	NA	NA	NA	NA	NA	NA	105.795	5.2183	0.394165	13.2389	5.23229e-40	1.40943e-37
ENSG00000147596	1	0	0	1	up	PRDM14	8	70051651	70071693	protein_coding	PR/SET domain 14 [Source:HGNC Symbol;Acc:HGNC:14001]	NA	NA	NA	NA	NA	NA	NA	NA	NA	NA	NA	NA	63.5615	3.43806	0.468346	7.34084	2.1226e-13	1.14723e-11
ENSG00000147883	1	0	0	1	up	CDKN2B	9	22002903	22009305	protein_coding	cyclin dependent kinase inhibitor 2B [Source:HGNC Symbol;Acc:HGNC:1788]	NA	NA	NA	NA	NA	NA	NA	NA	NA	NA	NA	NA	51.4075	1.08061	0.402278	2.68623	0.00722633	0.0488611
ENSG00000148516	1	0	0	1	up	ZEB1	10	31318495	31529814	protein_coding	zinc finger E-box binding homeobox 1 [Source:HGNC Symbol;Acc:HGNC:11642]	NA	NA	NA	NA	NA	NA	NA	NA	NA	NA	NA	NA	144.057	5.97025	0.379331	15.7389	8.1892e-56	4.55893e-53
ENSG00000148677	3	1	1	1	down	ANKRD1	10	90912096	90921276	protein_coding	ankyrin repeat domain 1 [Source:HGNC Symbol;Acc:HGNC:15819]	70.8137	-3.7844	0.62812	-6.02497	1.69145e-09	1.30375e-07	70.4982	-3.77692	0.627022	-6.02358	1.70598e-09	1.19301e-07	79.234	-2.17428	0.522111	-4.1644	3.12178e-05	0.000498917
ENSG00000149256	1	0	0	1	up	TENM4	11	78652829	79441030	protein_coding	teneurin transmembrane protein 4 [Source:HGNC Symbol;Acc:HGNC:29945]	NA	NA	NA	NA	NA	NA	NA	NA	NA	NA	NA	NA	128.55	1.09478	0.408829	2.67785	0.00740964	0.0497581
ENSG00000149294	1	0	0	1	up	NCAM1	11	112961247	113278436	protein_coding	neural cell adhesion molecule 1 [Source:HGNC Symbol;Acc:HGNC:7656]	NA	NA	NA	NA	NA	NA	NA	NA	NA	NA	NA	NA	81.6763	3.51752	0.414487	8.48645	2.13046e-17	1.58137e-15
ENSG00000149742	1	0	0	1	up	SLC22A9	11	63369785	63410294	protein_coding	solute carrier family 22 member 9 [Source:HGNC Symbol;Acc:HGNC:16261]	NA	NA	NA	NA	NA	NA	NA	NA	NA	NA	NA	NA	21.4617	2.28885	0.53498	4.27837	1.88263e-05	0.00031953
ENSG00000150275	1	0	0	1	up	PCDH15	10	53802771	55627942	protein_coding	protocadherin related 15 [Source:HGNC Symbol;Acc:HGNC:14674]	NA	NA	NA	NA	NA	NA	NA	NA	NA	NA	NA	NA	73.3506	3.81034	0.511718	7.44616	9.60967e-14	5.262e-12
ENSG00000150394	1	0	0	1	up	CDH8	16	61647242	62037035	protein_coding	cadherin 8 [Source:HGNC Symbol;Acc:HGNC:1767]	NA	NA	NA	NA	NA	NA	NA	NA	NA	NA	NA	NA	71.4909	3.57835	0.435646	8.21389	2.14139e-16	1.45973e-14
ENSG00000150625	1	0	0	1	up	GPM6A	4	175632934	176002664	protein_coding	glycoprotein M6A [Source:HGNC Symbol;Acc:HGNC:4460]	NA	NA	NA	NA	NA	NA	NA	NA	NA	NA	NA	NA	52691.1	3.96836	0.229969	17.2561	1.00722e-66	8.85349e-64
ENSG00000151012	3	1	1	1	up	SLC7A11	4	138164097	138242349	protein_coding	solute carrier family 7 member 11 [Source:HGNC Symbol;Acc:HGNC:11059]	8676.83	1.67371	0.112745	14.845	7.49049e-50	1.19441e-46	8680.94	1.67628	0.11269	14.8752	4.77891e-50	4.49306e-47	9205.46	1.65848	0.11936	13.8948	6.80965e-44	2.14581e-41
ENSG00000151025	3	1	1	1	down	GPR158	10	25174802	25602229	protein_coding	G protein-coupled receptor 158 [Source:HGNC Symbol;Acc:HGNC:23689]	1491.21	-1.37071	0.176935	-7.74697	9.41079e-15	1.43771e-12	1490.47	-1.36531	0.175752	-7.7684	7.94809e-15	1.0454e-12	1545.47	-1.42363	0.189514	-7.51203	5.82159e-14	3.29581e-12
ENSG00000151474	1	0	0	1	up	FRMD4A	10	13643706	14462142	protein_coding	FERM domain containing 4A [Source:HGNC Symbol;Acc:HGNC:25491]	NA	NA	NA	NA	NA	NA	NA	NA	NA	NA	NA	NA	319.336	1.61067	0.297149	5.42041	5.94629e-08	1.64965e-06
ENSG00000151615	1	0	0	1	up	POU4F2	4	146638893	146642474	protein_coding	POU class 4 homeobox 2 [Source:HGNC Symbol;Acc:HGNC:9219]	NA	NA	NA	NA	NA	NA	NA	NA	NA	NA	NA	NA	53.7108	6.98208	0.747085	9.34577	9.12247e-21	8.06107e-19
ENSG00000151702	2	1	0	1	up	FLI1	11	128686535	128813267	protein_coding	Fli-1 proto-oncogene, ETS transcription factor [Source:HGNC Symbol;Acc:HGNC:3749]	3.0895	6.20692	2.20282	2.81772	0.0048366	0.0468119	NA	NA	NA	NA	NA	NA	16.6967	6.59695	1.11241	5.93034	3.02312e-09	1.02829e-07
ENSG00000151834	1	0	0	1	up	GABRA2	4	46248427	46475230	protein_coding	gamma-aminobutyric acid type A receptor alpha2 subunit [Source:HGNC Symbol;Acc:HGNC:4076]	NA	NA	NA	NA	NA	NA	NA	NA	NA	NA	NA	NA	71.4233	6.03947	0.489168	12.3464	5.09277e-35	1.05005e-32
ENSG00000151846	1	0	1	0	up	PABPC3	13	25095868	25099254	protein_coding	poly(A) binding protein cytoplasmic 3 [Source:HGNC Symbol;Acc:HGNC:8556]	NA	NA	NA	NA	NA	NA	85.0518	1.28359	0.236845	5.41956	5.97467e-08	3.15973e-06	NA	NA	NA	NA	NA	NA
ENSG00000151892	1	0	0	1	up	GFRA1	10	116056925	116273467	protein_coding	GDNF family receptor alpha 1 [Source:HGNC Symbol;Acc:HGNC:4243]	NA	NA	NA	NA	NA	NA	NA	NA	NA	NA	NA	NA	47.3205	11.3621	1.36897	8.29974	1.04336e-16	7.29089e-15
ENSG00000152076	3	1	1	1	down	CCDC74B	2	130139287	130145134	protein_coding	coiled-coil domain containing 74B [Source:HGNC Symbol;Acc:HGNC:25267]	30.4049	-2.63509	0.708065	-3.72153	0.000198019	0.00395001	30.0067	-2.61309	0.705056	-3.70621	0.000210385	0.00404593	41.0432	-4.33414	1.03328	-4.19455	2.73414e-05	0.000442899
ENSG00000152137	3	1	1	1	down	HSPB8	12	119178642	119221131	protein_coding	heat shock protein family B (small) member 8 [Source:HGNC Symbol;Acc:HGNC:30171]	47.4782	-1.77157	0.454568	-3.89725	9.72893e-05	0.00219271	46.982	-1.8619	0.468879	-3.97096	7.15823e-05	0.00166015	50.33	-1.59403	0.479905	-3.32154	0.000895207	0.00924033
ENSG00000152256	3	1	1	1	up	PDK1	2	172555373	172608669	protein_coding	pyruvate dehydrogenase kinase 1 [Source:HGNC Symbol;Acc:HGNC:8809]	2881.43	1.0551	0.203598	5.1823	2.19167e-07	1.08786e-05	2917.95	1.04733	0.204121	5.13095	2.88277e-07	1.29028e-05	2978.01	1.05264	0.20976	5.0183	5.21294e-07	1.21594e-05
ENSG00000152402	3	1	1	1	down	GUCY1A2	11	106674012	107018524	protein_coding	guanylate cyclase 1 soluble subunit alpha 2 [Source:HGNC Symbol;Acc:HGNC:4684]	35.9819	-2.0541	0.532001	-3.86109	0.000112884	0.00247	36.0091	-2.05329	0.531732	-3.86151	0.000112689	0.00242631	38.1206	-2.04462	0.61038	-3.34976	0.000808825	0.00850106
ENSG00000152578	1	0	0	1	up	GRIA4	11	105609994	105982092	protein_coding	glutamate ionotropic receptor AMPA type subunit 4 [Source:HGNC Symbol;Acc:HGNC:4574]	NA	NA	NA	NA	NA	NA	NA	NA	NA	NA	NA	NA	48.7373	4.2386	0.590737	7.17511	7.22492e-13	3.72418e-11
ENSG00000152583	1	0	0	1	up	SPARCL1	4	87473335	87531061	protein_coding	SPARC like 1 [Source:HGNC Symbol;Acc:HGNC:11220]	NA	NA	NA	NA	NA	NA	NA	NA	NA	NA	NA	NA	43.7117	2.74853	0.474003	5.79855	6.68902e-09	2.15663e-07
ENSG00000152661	1	1	0	0	up	GJA1	6	121435595	121449727	protein_coding	gap junction protein alpha 1 [Source:HGNC Symbol;Acc:HGNC:4274]	12.6088	5.34318	0.907254	5.8894	3.87607e-09	2.79351e-07	NA	NA	NA	NA	NA	NA	NA	NA	NA	NA	NA	NA
ENSG00000152669	1	0	0	1	down	CCNO	5	55231152	55233608	protein_coding	cyclin O [Source:HGNC Symbol;Acc:HGNC:18576]	NA	NA	NA	NA	NA	NA	NA	NA	NA	NA	NA	NA	71.5489	-1.05602	0.353763	-2.98512	0.0028347	0.023507
ENSG00000152766	2	1	1	0	down	ANKRD22	10	88819896	88851844	protein_coding	ankyrin repeat domain 22 [Source:HGNC Symbol;Acc:HGNC:28321]	100.744	-1.20201	0.274931	-4.37205	1.23087e-05	0.000380643	101.382	-1.17387	0.272457	-4.30846	1.64394e-05	0.000478571	NA	NA	NA	NA	NA	NA
ENSG00000152932	1	0	0	1	up	RAB3C	5	58582221	58859394	protein_coding	RAB3C, member RAS oncogene family [Source:HGNC Symbol;Acc:HGNC:30269]	NA	NA	NA	NA	NA	NA	NA	NA	NA	NA	NA	NA	51.6795	5.98195	0.591189	10.1185	4.57332e-24	4.99209e-22
ENSG00000153071	1	0	1	0	up	DAB2	5	39371675	39462300	protein_coding	DAB adaptor protein 2 [Source:HGNC Symbol;Acc:HGNC:2662]	NA	NA	NA	NA	NA	NA	26.5831	3.32984	0.465758	7.14929	8.72257e-13	9.30347e-11	NA	NA	NA	NA	NA	NA
ENSG00000153233	3	1	1	1	up	PTPRR	12	70638073	70920738	protein_coding	protein tyrosine phosphatase receptor type R [Source:HGNC Symbol;Acc:HGNC:9680]	196.059	1.43045	0.352334	4.05992	4.90893e-05	0.00123879	195.831	1.4309	0.353644	4.04617	5.20618e-05	0.0012881	191.358	1.49267	0.398544	3.74531	0.000180174	0.00234901
ENSG00000153250	3	1	1	1	up	RBMS1	2	160272151	160493807	protein_coding	RNA binding motif single stranded interacting protein 1 [Source:HGNC Symbol;Acc:HGNC:9907]	32.5653	6.91955	0.706569	9.79317	1.20462e-22	4.21008e-20	17.9259	6.09555	2.07271	2.94086	0.00327303	0.0342909	7.79384	3.32663	0.996088	3.33969	0.000838713	0.00873852
ENSG00000153253	1	0	0	1	up	SCN3A	2	165087522	165204067	protein_coding	sodium voltage-gated channel alpha subunit 3 [Source:HGNC Symbol;Acc:HGNC:10590]	NA	NA	NA	NA	NA	NA	NA	NA	NA	NA	NA	NA	21.7265	2.5108	0.594252	4.22514	2.38787e-05	0.000393681
ENSG00000153404	1	0	0	1	up	PLEKHG4B	5	92151	189972	protein_coding	pleckstrin homology and RhoGEF domain containing G4B [Source:HGNC Symbol;Acc:HGNC:29399]	NA	NA	NA	NA	NA	NA	NA	NA	NA	NA	NA	NA	216.537	4.51223	0.411294	10.9708	5.27936e-28	7.2271e-26
ENSG00000153814	1	0	0	1	up	JAZF1	7	27830573	28180795	protein_coding	JAZF zinc finger 1 [Source:HGNC Symbol;Acc:HGNC:28917]	NA	NA	NA	NA	NA	NA	NA	NA	NA	NA	NA	NA	531.975	2.88539	0.248882	11.5934	4.45287e-31	7.36311e-29
ENSG00000154227	1	0	0	1	up	CERS3	15	100400395	100544995	protein_coding	ceramide synthase 3 [Source:HGNC Symbol;Acc:HGNC:23752]	NA	NA	NA	NA	NA	NA	NA	NA	NA	NA	NA	NA	9.72021	4.05841	1.05398	3.85055	0.000117855	0.00161866
ENSG00000154319	1	0	0	1	up	FAM167A	8	11421476	11475908	protein_coding	family with sequence similarity 167 member A [Source:HGNC Symbol;Acc:HGNC:15549]	NA	NA	NA	NA	NA	NA	NA	NA	NA	NA	NA	NA	121.287	5.36042	0.333031	16.0959	2.72697e-58	1.89763e-55
ENSG00000154478	3	1	1	1	up	GPR26	10	123666355	123697399	protein_coding	G protein-coupled receptor 26 [Source:HGNC Symbol;Acc:HGNC:4481]	30.4088	5.04514	0.908921	5.5507	2.84529e-08	1.72838e-06	30.5017	5.00309	0.907829	5.51105	3.56695e-08	2.0302e-06	31.6375	3.78646	0.966095	3.91934	8.87924e-05	0.00126206
ENSG00000154678	1	0	0	1	up	PDE1C	7	31751179	32428131	protein_coding	phosphodiesterase 1C [Source:HGNC Symbol;Acc:HGNC:8776]	NA	NA	NA	NA	NA	NA	NA	NA	NA	NA	NA	NA	30.2015	5.06871	0.791021	6.40781	1.47623e-10	5.84231e-09
ENSG00000154764	1	0	0	1	up	WNT7A	3	13816258	13880071	protein_coding	Wnt family member 7A [Source:HGNC Symbol;Acc:HGNC:12786]	NA	NA	NA	NA	NA	NA	NA	NA	NA	NA	NA	NA	154.693	5.52796	0.383346	14.4203	3.85769e-47	1.37079e-44
ENSG00000155052	1	0	0	1	up	CNTNAP5	2	124025287	124915287	protein_coding	contactin associated protein like 5 [Source:HGNC Symbol;Acc:HGNC:18748]	NA	NA	NA	NA	NA	NA	NA	NA	NA	NA	NA	NA	57.2543	3.49488	0.442821	7.89232	2.96629e-15	1.88084e-13
ENSG00000155761	3	1	1	1	down	SPAG17	1	117953590	118185228	protein_coding	sperm associated antigen 17 [Source:HGNC Symbol;Acc:HGNC:26620]	549.947	-1.50698	0.447674	-3.36624	0.000762	0.0116791	559.895	-1.48244	0.458557	-3.23283	0.00122572	0.0166479	569.544	-1.56362	0.360197	-4.341	1.41834e-05	0.000248821
ENSG00000155833	1	0	0	1	up	CYLC2	9	102995311	103018488	protein_coding	cylicin 2 [Source:HGNC Symbol;Acc:HGNC:2583]	NA	NA	NA	NA	NA	NA	NA	NA	NA	NA	NA	NA	11.9158	4.9213	0.945672	5.20403	1.95014e-07	4.88295e-06
ENSG00000155849	1	0	0	1	up	ELMO1	7	36854361	37449249	protein_coding	engulfment and cell motility 1 [Source:HGNC Symbol;Acc:HGNC:16286]	NA	NA	NA	NA	NA	NA	NA	NA	NA	NA	NA	NA	43.0969	3.00106	0.972911	3.08462	0.00203813	0.0180194
ENSG00000156052	2	1	0	1	up	GNAQ	9	77716097	78031811	protein_coding	G protein subunit alpha q [Source:HGNC Symbol;Acc:HGNC:4390]	243.839	1.24033	0.264457	4.69008	2.73095e-06	0.000102312	NA	NA	NA	NA	NA	NA	262.87	1.02413	0.240189	4.26386	2.00922e-05	0.000338266
ENSG00000156427	1	0	0	1	up	FGF18	5	171419647	171457626	protein_coding	fibroblast growth factor 18 [Source:HGNC Symbol;Acc:HGNC:3674]	NA	NA	NA	NA	NA	NA	NA	NA	NA	NA	NA	NA	734.422	7.46537	0.317446	23.517	2.7347e-122	7.61203e-119
ENSG00000156466	2	0	1	1	up	GDF6	8	96142333	96160806	protein_coding	growth differentiation factor 6 [Source:HGNC Symbol;Acc:HGNC:4221]	NA	NA	NA	NA	NA	NA	3.06606	7.26767	2.50994	2.89556	0.00378488	0.0379161	85.0139	10.3426	1.09301	9.46249	3.00708e-21	2.71466e-19
ENSG00000157168	1	0	0	1	up	NRG1	8	31639222	32855666	protein_coding	neuregulin 1 [Source:HGNC Symbol;Acc:HGNC:7997]	NA	NA	NA	NA	NA	NA	NA	NA	NA	NA	NA	NA	133.125	1.79783	0.240537	7.47424	7.76511e-14	4.30847e-12
ENSG00000157227	2	0	1	1	up	MMP14	14	22836560	22849027	protein_coding	matrix metallopeptidase 14 [Source:HGNC Symbol;Acc:HGNC:7160]	NA	NA	NA	NA	NA	NA	75.6097	3.31669	0.363167	9.13269	6.68196e-20	1.48791e-17	2566.54	7.85286	0.873195	8.99325	2.40024e-19	1.98447e-17
ENSG00000157330	2	1	1	0	up	C1orf158	1	12746200	12763699	protein_coding	chromosome 1 open reading frame 158 [Source:HGNC Symbol;Acc:HGNC:28567]	6.92928	3.66315	1.19991	3.05286	0.00226675	0.0267739	6.93837	3.66721	1.19998	3.05607	0.0022426	0.0262222	NA	NA	NA	NA	NA	NA
ENSG00000157542	1	0	0	1	up	KCNJ6	21	37607373	38121345	protein_coding	potassium inwardly rectifying channel subfamily J member 6 [Source:HGNC Symbol;Acc:HGNC:6267]	NA	NA	NA	NA	NA	NA	NA	NA	NA	NA	NA	NA	335.794	3.18086	0.272593	11.6689	1.83812e-31	3.1325e-29
ENSG00000157551	1	0	0	1	up	KCNJ15	21	38155549	38307357	protein_coding	potassium inwardly rectifying channel subfamily J member 15 [Source:HGNC Symbol;Acc:HGNC:6261]	NA	NA	NA	NA	NA	NA	NA	NA	NA	NA	NA	NA	420.815	2.58451	0.182865	14.1334	2.3634e-45	7.89423e-43
ENSG00000157613	1	0	1	0	up	CREB3L1	11	46277662	46321409	protein_coding	cAMP responsive element binding protein 3 like 1 [Source:HGNC Symbol;Acc:HGNC:18856]	NA	NA	NA	NA	NA	NA	13.4752	3.81312	0.742832	5.13322	2.84828e-07	1.27971e-05	NA	NA	NA	NA	NA	NA
ENSG00000157851	1	0	0	1	up	DPYSL5	2	26847747	26950351	protein_coding	dihydropyrimidinase like 5 [Source:HGNC Symbol;Acc:HGNC:20637]	NA	NA	NA	NA	NA	NA	NA	NA	NA	NA	NA	NA	61.1504	1.87113	0.337033	5.55175	2.82819e-08	8.1719e-07
ENSG00000158315	2	1	1	0	down	RHBDL2	1	38885807	38941830	protein_coding	rhomboid like 2 [Source:HGNC Symbol;Acc:HGNC:16083]	86.6858	-1.11585	0.28942	-3.85548	0.000115503	0.00250929	86.5855	-1.11048	0.289288	-3.83865	0.000123713	0.00260835	NA	NA	NA	NA	NA	NA
ENSG00000158321	1	0	0	1	up	AUTS2	7	69598296	70793506	protein_coding	activator of transcription and developmental regulator AUTS2 [Source:HGNC Symbol;Acc:HGNC:14262]	NA	NA	NA	NA	NA	NA	NA	NA	NA	NA	NA	NA	553.189	1.32259	0.290719	4.54938	5.38038e-06	0.000104095
ENSG00000158352	1	0	0	1	up	SHROOM4	X	50591647	50814302	protein_coding	shroom family member 4 [Source:HGNC Symbol;Acc:HGNC:29215]	NA	NA	NA	NA	NA	NA	NA	NA	NA	NA	NA	NA	124.105	3.01007	0.273352	11.0117	3.35554e-28	4.67007e-26
ENSG00000158445	1	0	0	1	up	KCNB1	20	49293394	49484297	protein_coding	potassium voltage-gated channel subfamily B member 1 [Source:HGNC Symbol;Acc:HGNC:6231]	NA	NA	NA	NA	NA	NA	NA	NA	NA	NA	NA	NA	90.5477	1.48206	0.497211	2.98074	0.00287551	0.0237742
ENSG00000158874	1	0	0	1	up	APOA2	1	161222292	161223631	protein_coding	apolipoprotein A2 [Source:HGNC Symbol;Acc:HGNC:601]	NA	NA	NA	NA	NA	NA	NA	NA	NA	NA	NA	NA	25.0885	4.9165	0.96546	5.09239	3.53575e-07	8.44787e-06
ENSG00000159167	3	1	1	1	up	STC1	8	23841929	23854806	protein_coding	stanniocalcin 1 [Source:HGNC Symbol;Acc:HGNC:11373]	145.948	1.87285	0.426345	4.39281	1.11895e-05	0.000350278	146.623	1.85682	0.426214	4.35655	1.32128e-05	0.000392748	150.774	1.99268	0.444632	4.48163	7.40736e-06	0.000139416
ENSG00000159212	1	0	0	1	up	CLIC6	21	34669389	34718227	protein_coding	chloride intracellular channel 6 [Source:HGNC Symbol;Acc:HGNC:2065]	NA	NA	NA	NA	NA	NA	NA	NA	NA	NA	NA	NA	61.7402	5.72393	0.535011	10.6987	1.03196e-26	1.34646e-24
ENSG00000159217	1	0	0	1	up	IGF2BP1	17	48997385	49056145	protein_coding	insulin like growth factor 2 mRNA binding protein 1 [Source:HGNC Symbol;Acc:HGNC:28866]	NA	NA	NA	NA	NA	NA	NA	NA	NA	NA	NA	NA	32.9316	5.66387	0.66753	8.48482	2.16052e-17	1.59659e-15
ENSG00000159251	1	0	0	1	up	ACTC1	15	34790230	34795549	protein_coding	actin alpha cardiac muscle 1 [Source:HGNC Symbol;Acc:HGNC:143]	NA	NA	NA	NA	NA	NA	NA	NA	NA	NA	NA	NA	5.05905	5.68132	1.73709	3.27059	0.00107323	0.0107329
ENSG00000159261	3	1	1	1	down	CLDN14	21	36460621	36576569	protein_coding	claudin 14 [Source:HGNC Symbol;Acc:HGNC:2035]	46.2169	-1.61885	0.485126	-3.33697	0.000846959	0.0126439	46.2166	-1.61623	0.485631	-3.32811	0.000874383	0.0126258	50.9106	-1.63854	0.532118	-3.07927	0.00207507	0.0183148
ENSG00000159337	1	0	0	1	up	PLA2G4D	15	42067009	42094562	protein_coding	phospholipase A2 group IVD [Source:HGNC Symbol;Acc:HGNC:30038]	NA	NA	NA	NA	NA	NA	NA	NA	NA	NA	NA	NA	37.2562	1.45221	0.413812	3.50934	0.000449226	0.00520647
ENSG00000159496	2	1	1	0	up	RGL4	22	23688136	23699176	protein_coding	ral guanine nucleotide dissociation stimulator like 4 [Source:HGNC Symbol;Acc:HGNC:31911]	19.5776	1.39176	0.492549	2.82563	0.00471872	0.0460906	19.5891	1.39537	0.493054	2.83005	0.00465411	0.0444487	NA	NA	NA	NA	NA	NA
ENSG00000159556	1	0	0	1	up	ISL2	15	76336773	76342475	protein_coding	ISL LIM homeobox 2 [Source:HGNC Symbol;Acc:HGNC:18524]	NA	NA	NA	NA	NA	NA	NA	NA	NA	NA	NA	NA	126.859	1.0784	0.311639	3.46041	0.000539363	0.00604963
ENSG00000159713	1	0	0	1	up	TPPP3	16	67389809	67393518	protein_coding	tubulin polymerization promoting protein family member 3 [Source:HGNC Symbol;Acc:HGNC:24162]	NA	NA	NA	NA	NA	NA	NA	NA	NA	NA	NA	NA	4.96718	6.96576	1.65242	4.2155	2.49226e-05	0.000408873
ENSG00000159733	2	1	1	0	down	ZFYVE28	4	2269582	2418663	protein_coding	zinc finger FYVE-type containing 28 [Source:HGNC Symbol;Acc:HGNC:29334]	32.8715	-1.64118	0.505175	-3.24873	0.0011592	0.0161815	32.9101	-1.64094	0.505178	-3.24825	0.00116116	0.0159	NA	NA	NA	NA	NA	NA
ENSG00000159915	1	0	0	1	up	ZNF233	19	44259880	44275317	protein_coding	zinc finger protein 233 [Source:HGNC Symbol;Acc:HGNC:30946]	NA	NA	NA	NA	NA	NA	NA	NA	NA	NA	NA	NA	316.15	2.82634	0.245354	11.5194	1.05324e-30	1.72453e-28
ENSG00000159958	1	1	0	0	down	TNFRSF13C	22	41922023	41926818	protein_coding	TNF receptor superfamily member 13C [Source:HGNC Symbol;Acc:HGNC:17755]	24.9222	-1.63109	0.574123	-2.84101	0.00449706	0.044267	NA	NA	NA	NA	NA	NA	NA	NA	NA	NA	NA	NA
ENSG00000160179	3	1	1	1	up	ABCG1	21	42199689	42297244	protein_coding	ATP binding cassette subfamily G member 1 [Source:HGNC Symbol;Acc:HGNC:73]	558.454	1.81459	0.114031	15.9131	5.14082e-57	1.31158e-53	486.125	1.78525	0.119009	15.0009	7.24009e-51	7.35158e-48	442.924	1.71653	0.143502	11.9618	5.6341e-33	1.00101e-30
ENSG00000160194	1	0	0	1	up	NDUFV3	21	42879644	42913304	protein_coding	NADH:ubiquinone oxidoreductase subunit V3 [Source:HGNC Symbol;Acc:HGNC:7719]	NA	NA	NA	NA	NA	NA	NA	NA	NA	NA	NA	NA	14678.2	2.01227	0.21367	9.41763	4.61376e-21	4.12056e-19
ENSG00000160654	1	0	0	1	up	CD3G	11	118344344	118355161	protein_coding	CD3g molecule [Source:HGNC Symbol;Acc:HGNC:1675]	NA	NA	NA	NA	NA	NA	NA	NA	NA	NA	NA	NA	64.2939	1.29952	0.336893	3.85737	0.000114615	0.00158066
ENSG00000160683	1	0	0	1	down	CXCR5	11	118883892	118897787	protein_coding	C-X-C motif chemokine receptor 5 [Source:HGNC Symbol;Acc:HGNC:1060]	NA	NA	NA	NA	NA	NA	NA	NA	NA	NA	NA	NA	30.9562	-4.0893	1.09269	-3.74243	0.000182251	0.00237054
ENSG00000161082	1	0	0	1	up	CELF5	19	3224661	3297076	protein_coding	CUGBP Elav-like family member 5 [Source:HGNC Symbol;Acc:HGNC:14058]	NA	NA	NA	NA	NA	NA	NA	NA	NA	NA	NA	NA	14.44	2.32251	0.731562	3.17473	0.00149976	0.0141112
ENSG00000161634	1	0	0	1	up	DCD	12	54644589	54648493	protein_coding	dermcidin [Source:HGNC Symbol;Acc:HGNC:14669]	NA	NA	NA	NA	NA	NA	NA	NA	NA	NA	NA	NA	53.5694	3.64204	0.406028	8.96992	2.96737e-19	2.44128e-17
ENSG00000161681	2	0	1	1	up	SHANK1	19	50661827	50719450	protein_coding	SH3 and multiple ankyrin repeat domains 1 [Source:HGNC Symbol;Acc:HGNC:15474]	NA	NA	NA	NA	NA	NA	33.2525	5.0309	0.511108	9.84311	7.34035e-23	2.11744e-20	6.6542	2.99648	1.00157	2.99178	0.0027736	0.0231215
ENSG00000161958	1	0	0	1	up	FGF11	17	7438273	7444937	protein_coding	fibroblast growth factor 11 [Source:HGNC Symbol;Acc:HGNC:3667]	NA	NA	NA	NA	NA	NA	NA	NA	NA	NA	NA	NA	49.4216	1.15214	0.37462	3.07549	0.00210159	0.018473
ENSG00000162374	3	1	1	1	up	ELAVL4	1	50024029	50203786	protein_coding	ELAV like RNA binding protein 4 [Source:HGNC Symbol;Acc:HGNC:3315]	2.91554	3.7035	1.27799	2.8979	0.00375665	0.0387954	2.91841	3.70678	1.27988	2.89619	0.00377726	0.0379161	4.68252	4.35966	1.28546	3.39152	0.000695062	0.00749401
ENSG00000162409	3	1	1	1	up	PRKAA2	1	56645314	56715335	protein_coding	protein kinase AMP-activated catalytic subunit alpha 2 [Source:HGNC Symbol;Acc:HGNC:9377]	1903.31	1.19328	0.0748051	15.9519	2.76312e-57	7.83283e-54	1905.85	1.19894	0.0741674	16.1653	8.85753e-59	1.4053e-55	1924.51	1.18298	0.0794278	14.8938	3.61579e-50	1.58914e-47
ENSG00000162496	3	1	1	1	up/down	DHRS3	1	12567910	12618210	protein_coding	dehydrogenase/reductase 3 [Source:HGNC Symbol;Acc:HGNC:17693]	59.1693	-2.5548	0.479039	-5.33318	9.65092e-08	5.15113e-06	58.9104	-2.54535	0.478565	-5.31872	1.04499e-07	5.25286e-06	190.443	1.41306	0.404347	3.49468	0.000474623	0.0054181
ENSG00000162552	2	1	1	0	down	WNT4	1	22117313	22143969	protein_coding	Wnt family member 4 [Source:HGNC Symbol;Acc:HGNC:12783]	34.4231	-1.7525	0.522507	-3.35401	0.000796492	0.0121004	35.0483	-1.51929	0.495084	-3.06876	0.00214951	0.0254978	NA	NA	NA	NA	NA	NA
ENSG00000162591	3	1	1	1	down	MEGF6	1	3487951	3611508	protein_coding	multiple EGF like domains 6 [Source:HGNC Symbol;Acc:HGNC:3232]	83.8023	-1.7367	0.424006	-4.09593	4.20481e-05	0.00109278	83.6622	-1.73052	0.425194	-4.06995	4.70235e-05	0.00117605	83.3486	-2.11782	0.497291	-4.25872	2.05599e-05	0.000345443
ENSG00000162645	3	1	1	1	down	GBP2	1	89106132	89150456	protein_coding	guanylate binding protein 2 [Source:HGNC Symbol;Acc:HGNC:4183]	236.715	-1.39978	0.326947	-4.28137	1.8575e-05	0.000547865	236.107	-1.39146	0.32665	-4.25978	2.04629e-05	0.000578454	235.122	-1.38274	0.352179	-3.92626	8.62781e-05	0.00122946
ENSG00000162670	1	0	0	1	up	BRINP3	1	190097658	190478404	protein_coding	BMP/retinoic acid inducible neural specific 3 [Source:HGNC Symbol;Acc:HGNC:22393]	NA	NA	NA	NA	NA	NA	NA	NA	NA	NA	NA	NA	10.6849	6.10456	1.25129	4.87861	1.06837e-06	2.3646e-05
ENSG00000162687	1	0	0	1	up	KCNT2	1	196225779	196609225	protein_coding	potassium sodium-activated channel subfamily T member 2 [Source:HGNC Symbol;Acc:HGNC:18866]	NA	NA	NA	NA	NA	NA	NA	NA	NA	NA	NA	NA	62.346	9.78009	0.952597	10.2668	9.94935e-25	1.15392e-22
ENSG00000162706	1	0	0	1	up	CADM3	1	159171609	159203313	protein_coding	cell adhesion molecule 3 [Source:HGNC Symbol;Acc:HGNC:17601]	NA	NA	NA	NA	NA	NA	NA	NA	NA	NA	NA	NA	8.91486	7.08199	1.42507	4.96958	6.70979e-07	1.53718e-05
ENSG00000162877	2	1	1	0	up	PM20D1	1	205828025	205850132	protein_coding	peptidase M20 domain containing 1 [Source:HGNC Symbol;Acc:HGNC:26518]	5.83143	3.30141	1.05596	3.12647	0.00176918	0.0221478	5.84186	3.30609	1.05692	3.12805	0.00175972	0.0218866	NA	NA	NA	NA	NA	NA
ENSG00000162989	2	1	0	1	up	KCNJ3	2	154697855	154858354	protein_coding	potassium inwardly rectifying channel subfamily J member 3 [Source:HGNC Symbol;Acc:HGNC:6264]	11.3515	1.84917	0.615351	3.00507	0.00265516	0.030134	NA	NA	NA	NA	NA	NA	453.959	3.06936	0.307347	9.98663	1.74414e-23	1.8436e-21
ENSG00000162992	1	0	0	1	up	NEUROD1	2	181673088	181680876	protein_coding	neuronal differentiation 1 [Source:HGNC Symbol;Acc:HGNC:7762]	NA	NA	NA	NA	NA	NA	NA	NA	NA	NA	NA	NA	125.624	4.09587	0.422546	9.69331	3.21917e-22	3.07219e-20
ENSG00000163017	1	1	0	0	up	ACTG2	2	73892314	73919865	protein_coding	actin gamma 2, smooth muscle [Source:HGNC Symbol;Acc:HGNC:145]	25.5143	3.8345	0.505895	7.57964	3.46507e-14	4.9946e-12	NA	NA	NA	NA	NA	NA	NA	NA	NA	NA	NA	NA
ENSG00000163032	1	0	0	1	up	VSNL1	2	17539126	17657018	protein_coding	visinin like 1 [Source:HGNC Symbol;Acc:HGNC:12722]	NA	NA	NA	NA	NA	NA	NA	NA	NA	NA	NA	NA	32.8556	5.65117	0.65389	8.64239	5.50507e-18	4.23688e-16
ENSG00000163040	3	1	1	1	down	CCDC74A	2	131527675	131533666	protein_coding	coiled-coil domain containing 74A [Source:HGNC Symbol;Acc:HGNC:25197]	482.904	-1.19618	0.217016	-5.51194	3.549e-08	2.10571e-06	484.555	-1.2462	0.216039	-5.7684	8.00294e-09	5.0662e-07	574.074	-1.08528	0.242987	-4.46641	7.9543e-06	0.000148264
ENSG00000163060	1	0	0	1	down	TEKT4	2	94871430	94876823	protein_coding	tektin 4 [Source:HGNC Symbol;Acc:HGNC:31012]	NA	NA	NA	NA	NA	NA	NA	NA	NA	NA	NA	NA	125.199	-1.09318	0.306237	-3.56973	0.000357352	0.0042721
ENSG00000163618	1	0	0	1	up	CADPS	3	62398346	62875416	protein_coding	calcium dependent secretion activator [Source:HGNC Symbol;Acc:HGNC:1426]	NA	NA	NA	NA	NA	NA	NA	NA	NA	NA	NA	NA	13.9484	7.22126	1.13194	6.37953	1.77637e-10	6.98052e-09
ENSG00000163735	1	0	0	1	up	CXCL5	4	73995642	73998677	protein_coding	C-X-C motif chemokine ligand 5 [Source:HGNC Symbol;Acc:HGNC:10642]	NA	NA	NA	NA	NA	NA	NA	NA	NA	NA	NA	NA	4.26959	5.96547	2.1164	2.81869	0.00482203	0.0358401
ENSG00000163815	3	1	1	1	up	CLEC3B	3	45001548	45036071	protein_coding	C-type lectin domain family 3 member B [Source:HGNC Symbol;Acc:HGNC:11891]	47.8323	1.89105	0.413532	4.57292	4.80966e-06	0.000168094	47.9173	1.89067	0.413993	4.56692	4.94953e-06	0.000165321	72.6487	1.52109	0.415687	3.65922	0.000252989	0.00316538
ENSG00000163874	1	0	0	1	down	ZC3H12A	1	37474580	37484377	protein_coding	zinc finger CCCH-type containing 12A [Source:HGNC Symbol;Acc:HGNC:26259]	NA	NA	NA	NA	NA	NA	NA	NA	NA	NA	NA	NA	862.963	-1.31624	0.171615	-7.6697	1.72396e-14	1.02099e-12
ENSG00000163884	1	0	0	1	up	KLF15	3	126342635	126357408	protein_coding	Kruppel like factor 15 [Source:HGNC Symbol;Acc:HGNC:14536]	NA	NA	NA	NA	NA	NA	NA	NA	NA	NA	NA	NA	1139.83	1.07583	0.161043	6.68039	2.38315e-11	1.04191e-09
ENSG00000164035	2	1	1	0	down	EMCN	4	100395341	100880126	protein_coding	endomucin [Source:HGNC Symbol;Acc:HGNC:16041]	10.1203	-3.41784	1.16205	-2.94121	0.00326932	0.035061	10.1387	-3.41858	1.16259	-2.94048	0.00327709	0.0343188	NA	NA	NA	NA	NA	NA
ENSG00000164093	1	0	0	1	up	PITX2	4	110617423	110642123	protein_coding	paired like homeodomain 2 [Source:HGNC Symbol;Acc:HGNC:9005]	NA	NA	NA	NA	NA	NA	NA	NA	NA	NA	NA	NA	11.4001	2.70151	0.873355	3.09326	0.00197972	0.017574
ENSG00000164106	1	0	0	1	up	SCRG1	4	173384701	173406380	protein_coding	stimulator of chondrogenesis 1 [Source:HGNC Symbol;Acc:HGNC:17036]	NA	NA	NA	NA	NA	NA	NA	NA	NA	NA	NA	NA	135.57	1.23152	0.314876	3.91112	9.18693e-05	0.00129916
ENSG00000164188	2	1	1	0	down	RANBP3L	5	36248434	36302114	protein_coding	RAN binding protein 3 like [Source:HGNC Symbol;Acc:HGNC:26353]	146.05	-1.06395	0.29929	-3.55491	0.000378107	0.00665745	145.802	-1.07762	0.296588	-3.63338	0.000279728	0.00509025	NA	NA	NA	NA	NA	NA
ENSG00000164256	1	0	0	1	down	PRDM9	5	23443586	23528597	protein_coding	PR/SET domain 9 [Source:HGNC Symbol;Acc:HGNC:13994]	NA	NA	NA	NA	NA	NA	NA	NA	NA	NA	NA	NA	11.3308	-3.69383	1.14037	-3.23916	0.00119882	0.0117154
ENSG00000164330	1	0	0	1	up	EBF1	5	158695916	159099916	protein_coding	EBF transcription factor 1 [Source:HGNC Symbol;Acc:HGNC:3126]	NA	NA	NA	NA	NA	NA	NA	NA	NA	NA	NA	NA	73.4692	3.20358	0.31497	10.1711	2.66982e-24	2.99253e-22
ENSG00000164393	1	0	0	1	up	ADGRF2	6	47656436	47697797	protein_coding	adhesion G protein-coupled receptor F2 [Source:HGNC Symbol;Acc:HGNC:18991]	NA	NA	NA	NA	NA	NA	NA	NA	NA	NA	NA	NA	64.9216	4.6118	0.418465	11.0207	3.03526e-28	4.25982e-26
ENSG00000164400	1	0	0	1	up	CSF2	5	132073789	132076170	protein_coding	colony stimulating factor 2 [Source:HGNC Symbol;Acc:HGNC:2434]	NA	NA	NA	NA	NA	NA	NA	NA	NA	NA	NA	NA	6.62271	5.04726	1.1283	4.47334	7.70057e-06	0.000143856
ENSG00000164604	1	0	0	1	up	GPR85	7	113078331	113087778	protein_coding	G protein-coupled receptor 85 [Source:HGNC Symbol;Acc:HGNC:4536]	NA	NA	NA	NA	NA	NA	NA	NA	NA	NA	NA	NA	484.292	4.93312	0.320923	15.3717	2.53455e-53	1.3228e-50
ENSG00000164692	3	1	1	1	up	COL1A2	7	94394895	94431227	protein_coding	collagen type I alpha 2 chain [Source:HGNC Symbol;Acc:HGNC:2198]	44.9551	10.3064	1.31238	7.85321	4.05512e-15	6.5897e-13	263.604	12.9374	1.42629	9.0707	1.18258e-19	2.52268e-17	221.64	12.6385	1.26582	9.98445	1.78284e-23	1.87265e-21
ENSG00000164850	1	0	0	1	down	GPER1	7	1082208	1093815	protein_coding	G protein-coupled estrogen receptor 1 [Source:HGNC Symbol;Acc:HGNC:4485]	NA	NA	NA	NA	NA	NA	NA	NA	NA	NA	NA	NA	1088.73	-1.05027	0.221661	-4.73819	2.15635e-06	4.47369e-05
ENSG00000165029	3	1	1	1	up	ABCA1	9	104781006	104928155	protein_coding	ATP binding cassette subfamily A member 1 [Source:HGNC Symbol;Acc:HGNC:29]	60.6512	2.00294	0.382754	5.23297	1.66809e-07	8.49462e-06	59.9109	1.98328	0.376605	5.26621	1.39267e-07	6.73389e-06	59.2154	1.97786	0.432626	4.57175	4.83674e-06	9.44776e-05
ENSG00000165092	3	1	1	1	up	ALDH1A1	9	72900671	73080442	protein_coding	aldehyde dehydrogenase 1 family member A1 [Source:HGNC Symbol;Acc:HGNC:402]	177.905	1.74449	0.449049	3.88485	0.000102394	0.00229156	176.395	1.73841	0.445755	3.89992	9.62243e-05	0.00213705	171.957	1.58349	0.480969	3.29229	0.000993757	0.0100586
ENSG00000165186	1	0	0	1	up	PTCHD1	X	23334849	23404374	protein_coding	patched domain containing 1 [Source:HGNC Symbol;Acc:HGNC:26392]	NA	NA	NA	NA	NA	NA	NA	NA	NA	NA	NA	NA	157.846	2.4856	0.287187	8.65501	4.92864e-18	3.8108e-16
ENSG00000165246	2	1	1	0	up	NLGN4Y	Y	14522573	14845650	protein_coding	neuroligin 4 Y-linked [Source:HGNC Symbol;Acc:HGNC:15529]	71.1122	2.41077	0.508592	4.74008	2.13637e-06	8.20863e-05	57.3601	2.0357	0.558519	3.64483	0.000267573	0.00491486	NA	NA	NA	NA	NA	NA
ENSG00000165300	1	0	0	1	up	SLITRK5	13	87672615	87696272	protein_coding	SLIT and NTRK like family member 5 [Source:HGNC Symbol;Acc:HGNC:20295]	NA	NA	NA	NA	NA	NA	NA	NA	NA	NA	NA	NA	230.663	2.28104	0.340087	6.70723	1.98355e-11	8.76383e-10
ENSG00000165478	1	0	0	1	up	HEPACAM	11	124919205	124936412	protein_coding	hepatic and glial cell adhesion molecule [Source:HGNC Symbol;Acc:HGNC:26361]	NA	NA	NA	NA	NA	NA	NA	NA	NA	NA	NA	NA	308.459	3.23347	0.302476	10.69	1.1337e-26	1.46775e-24
ENSG00000165583	1	0	0	1	up	SSX5	X	48186220	48196763	protein_coding	SSX family member 5 [Source:HGNC Symbol;Acc:HGNC:11339]	NA	NA	NA	NA	NA	NA	NA	NA	NA	NA	NA	NA	46.6129	5.16799	0.605237	8.53879	1.35639e-17	1.01583e-15
ENSG00000165810	1	0	0	1	up	BTNL9	5	181040225	181061521	protein_coding	butyrophilin like 9 [Source:HGNC Symbol;Acc:HGNC:24176]	NA	NA	NA	NA	NA	NA	NA	NA	NA	NA	NA	NA	236.194	1.74773	0.214858	8.13435	4.14153e-16	2.76671e-14
ENSG00000166317	1	0	0	1	up	SYNPO2L	10	73644881	73663803	protein_coding	synaptopodin 2 like [Source:HGNC Symbol;Acc:HGNC:23532]	NA	NA	NA	NA	NA	NA	NA	NA	NA	NA	NA	NA	120.855	1.11819	0.297429	3.75951	0.000170247	0.00223529
ENSG00000166448	1	0	0	1	up	TMEM130	7	98846488	98870771	protein_coding	transmembrane protein 130 [Source:HGNC Symbol;Acc:HGNC:25429]	NA	NA	NA	NA	NA	NA	NA	NA	NA	NA	NA	NA	73.4518	2.07671	0.354854	5.8523	4.84819e-09	1.59703e-07
ENSG00000166501	1	0	0	1	up	PRKCB	16	23835983	24220611	protein_coding	protein kinase C beta [Source:HGNC Symbol;Acc:HGNC:9395]	NA	NA	NA	NA	NA	NA	NA	NA	NA	NA	NA	NA	76.87	4.32549	0.347505	12.4473	1.44678e-35	3.09778e-33
ENSG00000166573	1	0	0	1	up	GALR1	18	77249848	77277900	protein_coding	galanin receptor 1 [Source:HGNC Symbol;Acc:HGNC:4132]	NA	NA	NA	NA	NA	NA	NA	NA	NA	NA	NA	NA	90.9322	2.19856	0.267383	8.22251	1.99285e-16	1.36404e-14
ENSG00000166862	1	0	0	1	up	CACNG2	22	36563921	36703558	protein_coding	calcium voltage-gated channel auxiliary subunit gamma 2 [Source:HGNC Symbol;Acc:HGNC:1406]	NA	NA	NA	NA	NA	NA	NA	NA	NA	NA	NA	NA	94.5131	6.6373	0.510061	13.0127	1.03549e-38	2.58116e-36
ENSG00000166888	1	0	0	1	up	STAT6	12	57095408	57132139	protein_coding	signal transducer and activator of transcription 6 [Source:HGNC Symbol;Acc:HGNC:11368]	NA	NA	NA	NA	NA	NA	NA	NA	NA	NA	NA	NA	41.0265	1.96701	0.719073	2.73549	0.00622883	0.0435992
ENSG00000166897	2	1	1	0	down	ELFN2	22	37367960	37427479	protein_coding	extracellular leucine rich repeat and fibronectin type III domain containing 2 [Source:HGNC Symbol;Acc:HGNC:29396]	30.2907	-2.20862	0.614127	-3.59636	0.000322707	0.00591467	30.2263	-2.20322	0.614264	-3.58676	0.000334811	0.00584136	NA	NA	NA	NA	NA	NA
ENSG00000166923	3	1	1	1	up	GREM1	15	32718004	32745106	protein_coding	gremlin 1, DAN family BMP antagonist [Source:HGNC Symbol;Acc:HGNC:2001]	24.8656	2.75151	0.455443	6.04138	1.52802e-09	1.18135e-07	100.52	4.06651	0.319862	12.7133	4.98541e-37	3.0132e-34	242.274	2.33533	0.232355	10.0507	9.12079e-24	9.76451e-22
ENSG00000167208	1	0	0	1	up	SNX20	16	50666300	50681353	protein_coding	sorting nexin 20 [Source:HGNC Symbol;Acc:HGNC:30390]	NA	NA	NA	NA	NA	NA	NA	NA	NA	NA	NA	NA	33.2676	2.84204	0.446792	6.361	2.00439e-10	7.83964e-09
ENSG00000167419	2	1	1	0	up	LPO	17	58218548	58268518	protein_coding	lactoperoxidase [Source:HGNC Symbol;Acc:HGNC:6678]	57.3978	2.27008	0.348148	6.52045	7.00955e-11	6.7998e-09	57.1077	2.25347	0.355054	6.34684	2.19786e-10	1.77683e-08	NA	NA	NA	NA	NA	NA
ENSG00000167552	2	0	1	1	down	TUBA1A	12	49184795	49189080	protein_coding	tubulin alpha 1a [Source:HGNC Symbol;Acc:HGNC:20766]	NA	NA	NA	NA	NA	NA	994.697	-2.81202	0.571727	-4.91847	8.72252e-07	3.5945e-05	170.769	-1.04244	0.303062	-3.43971	0.000582344	0.00644088
ENSG00000167601	1	0	0	1	up	AXL	19	41219223	41261766	protein_coding	AXL receptor tyrosine kinase [Source:HGNC Symbol;Acc:HGNC:905]	NA	NA	NA	NA	NA	NA	NA	NA	NA	NA	NA	NA	922.869	4.1296	0.291275	14.1777	1.25992e-45	4.38374e-43
ENSG00000167741	1	0	0	1	up	GGT6	17	4556927	4560818	protein_coding	gamma-glutamyltransferase 6 [Source:HGNC Symbol;Acc:HGNC:26891]	NA	NA	NA	NA	NA	NA	NA	NA	NA	NA	NA	NA	112.118	2.9664	0.423501	7.00448	2.47913e-12	1.18977e-10
ENSG00000167767	3	1	1	1	down	KRT80	12	52168996	52192014	protein_coding	keratin 80 [Source:HGNC Symbol;Acc:HGNC:27056]	235.67	-2.10981	0.280989	-7.50852	5.97999e-14	8.38282e-12	234.803	-2.12342	0.284065	-7.47513	7.71297e-14	9.23556e-12	231.621	-2.17492	0.318967	-6.81864	9.19056e-12	4.26366e-10
ENSG00000167995	3	1	1	1	up	BEST1	11	61950063	61965515	protein_coding	bestrophin 1 [Source:HGNC Symbol;Acc:HGNC:12703]	274.79	1.99716	0.205008	9.74188	1.99832e-22	6.88962e-20	276.659	2.00951	0.205356	9.7855	1.29947e-22	3.70641e-20	341.348	1.69341	0.169973	9.96277	2.21797e-23	2.30076e-21
ENSG00000168137	1	0	0	1	up	SETD5	3	9397615	9479240	protein_coding	SET domain containing 5 [Source:HGNC Symbol;Acc:HGNC:25566]	NA	NA	NA	NA	NA	NA	NA	NA	NA	NA	NA	NA	17792.2	2.38864	0.205896	11.6012	4.06549e-31	6.78977e-29
ENSG00000168209	3	1	1	1	up	DDIT4	10	72273924	72276036	protein_coding	DNA damage inducible transcript 4 [Source:HGNC Symbol;Acc:HGNC:24944]	1051.88	2.09221	0.147684	14.1668	1.47136e-45	1.7063e-42	1042.86	2.08331	0.14876	14.0045	1.464e-44	1.19883e-41	1735.83	2.02292	0.145247	13.9275	4.31204e-44	1.41207e-41
ENSG00000168298	1	0	0	1	down	H1-4	6	26156354	26157107	protein_coding	H1.4 linker histone, cluster member [Source:HGNC Symbol;Acc:HGNC:4718]	NA	NA	NA	NA	NA	NA	NA	NA	NA	NA	NA	NA	154.372	-1.00092	0.280919	-3.56301	0.00036662	0.00435795
ENSG00000168306	3	1	1	1	down	ACOX2	3	58505136	58537283	protein_coding	acyl-CoA oxidase 2 [Source:HGNC Symbol;Acc:HGNC:120]	338.719	-1.98408	0.229293	-8.65305	5.01428e-18	1.13212e-15	340.678	-1.96257	0.22723	-8.63691	5.77551e-18	1.03247e-15	310.576	-1.72021	0.300719	-5.72031	1.0633e-08	3.31928e-07
ENSG00000168309	1	0	0	1	up	FAM107A	3	58564117	58627610	protein_coding	family with sequence similarity 107 member A [Source:HGNC Symbol;Acc:HGNC:30827]	NA	NA	NA	NA	NA	NA	NA	NA	NA	NA	NA	NA	31.7337	3.00928	0.525318	5.72848	1.01332e-08	3.1811e-07
ENSG00000168314	1	0	0	1	up	MOBP	3	39467198	39529479	protein_coding	myelin associated oligodendrocyte basic protein [Source:HGNC Symbol;Acc:HGNC:7189]	NA	NA	NA	NA	NA	NA	NA	NA	NA	NA	NA	NA	60.2002	1.04178	0.379307	2.74653	0.00602289	0.0425141
ENSG00000168542	2	1	1	0	up/down	COL3A1	2	188974373	189012746	protein_coding	collagen type III alpha 1 chain [Source:HGNC Symbol;Acc:HGNC:2201]	43.9093	-1.12699	0.402259	-2.80165	0.00508414	0.0484392	388.738	3.56254	0.65586	5.43186	5.57707e-08	2.99311e-06	NA	NA	NA	NA	NA	NA
ENSG00000168546	1	0	1	0	up	GFRA2	8	21690398	21812357	protein_coding	GDNF family receptor alpha 2 [Source:HGNC Symbol;Acc:HGNC:4244]	NA	NA	NA	NA	NA	NA	32.0919	8.34633	0.948563	8.79892	1.38141e-18	2.67687e-16	NA	NA	NA	NA	NA	NA
ENSG00000168646	1	0	0	1	up	AXIN2	17	65528563	65561648	protein_coding	axin 2 [Source:HGNC Symbol;Acc:HGNC:904]	NA	NA	NA	NA	NA	NA	NA	NA	NA	NA	NA	NA	628.549	1.03551	0.214291	4.83225	1.34996e-06	2.93564e-05
ENSG00000168675	3	1	1	1	up/down	LDLRAD4	18	13217498	13652755	protein_coding	low density lipoprotein receptor class A domain containing 4 [Source:HGNC Symbol;Acc:HGNC:1224]	67.809	-1.95978	0.401986	-4.87524	1.08677e-06	4.57537e-05	67.6995	-1.95427	0.402271	-4.85808	1.18529e-06	4.67942e-05	174.671	1.81428	0.504373	3.5971	0.00032178	0.00391409
ENSG00000168685	1	0	0	1	up	IL7R	5	35852695	35879603	protein_coding	interleukin 7 receptor [Source:HGNC Symbol;Acc:HGNC:6024]	NA	NA	NA	NA	NA	NA	NA	NA	NA	NA	NA	NA	67.7658	1.57107	0.36768	4.27294	1.92916e-05	0.000326763
ENSG00000168743	1	0	0	1	up	NPNT	4	105894775	106004027	protein_coding	nephronectin [Source:HGNC Symbol;Acc:HGNC:27405]	NA	NA	NA	NA	NA	NA	NA	NA	NA	NA	NA	NA	104.387	1.23863	0.398971	3.10456	0.00190559	0.0170554
ENSG00000168824	2	0	1	1	up	NSG1	4	4348140	4419058	protein_coding	neuronal vesicle trafficking associated 1 [Source:HGNC Symbol;Acc:HGNC:18790]	NA	NA	NA	NA	NA	NA	12.6921	1.80317	0.63487	2.84022	0.00450824	0.0433491	42.0607	1.96891	0.703614	2.79829	0.00513741	0.0376188
ENSG00000168939	1	0	0	1	up	SPRY3	X	155767812	155782459	protein_coding	sprouty RTK signaling antagonist 3 [Source:HGNC Symbol;Acc:HGNC:11271]	NA	NA	NA	NA	NA	NA	NA	NA	NA	NA	NA	NA	29.1315	2.68906	0.538946	4.98948	6.05417e-07	1.40042e-05
ENSG00000168939	1	0	0	1	up	SPRY3	X	155767812	155782459	protein_coding	sprouty RTK signaling antagonist 3 [Source:HGNC Symbol;Acc:HGNC:11271]	NA	NA	NA	NA	NA	NA	NA	NA	NA	NA	NA	NA	29.1315	2.68906	0.538946	4.98948	6.05417e-07	1.40042e-05
ENSG00000168952	2	1	1	0	up	STXBP6	14	24809656	25050297	protein_coding	syntaxin binding protein 6 [Source:HGNC Symbol;Acc:HGNC:19666]	94.6315	1.05896	0.260877	4.05922	4.92379e-05	0.00124131	94.4454	1.07388	0.261518	4.10634	4.01976e-05	0.00102658	NA	NA	NA	NA	NA	NA
ENSG00000169059	1	1	0	0	up	VCX3A	X	6533618	6535118	protein_coding	variable charge X-linked 3A [Source:HGNC Symbol;Acc:HGNC:18159]	156.714	1.03706	0.20991	4.9405	7.7924e-07	3.39262e-05	NA	NA	NA	NA	NA	NA	NA	NA	NA	NA	NA	NA
ENSG00000169174	1	0	0	1	up	PCSK9	1	55039447	55064852	protein_coding	proprotein convertase subtilisin/kexin type 9 [Source:HGNC Symbol;Acc:HGNC:20001]	NA	NA	NA	NA	NA	NA	NA	NA	NA	NA	NA	NA	8.86478	3.0542	1.0957	2.78745	0.00531243	0.0386592
ENSG00000169181	1	0	0	1	up	GSG1L	16	27787528	28063714	protein_coding	GSG1 like [Source:HGNC Symbol;Acc:HGNC:28283]	NA	NA	NA	NA	NA	NA	NA	NA	NA	NA	NA	NA	59.205	5.2993	0.535772	9.89098	4.5556e-23	4.58332e-21
ENSG00000169214	2	1	1	0	up	OR6F1	1	247711436	247716646	protein_coding	olfactory receptor family 6 subfamily F member 1 [Source:HGNC Symbol;Acc:HGNC:15027]	6.4325	4.00043	1.40159	2.85421	0.00431443	0.0430144	6.44152	4.00418	1.40113	2.85781	0.00426569	0.0415607	NA	NA	NA	NA	NA	NA
ENSG00000169218	3	1	1	1	up	RSPO1	1	37611350	37634892	protein_coding	R-spondin 1 [Source:HGNC Symbol;Acc:HGNC:21679]	3.4532	7.58527	2.41886	3.13588	0.00171337	0.0216437	3.46153	7.59004	2.415	3.14287	0.00167299	0.0210724	11.1664	9.29153	1.62	5.73551	9.72198e-09	3.06932e-07
ENSG00000169327	1	0	0	1	up	OR5AU1	14	21148370	21159060	protein_coding	olfactory receptor family 5 subfamily AU member 1 [Source:HGNC Symbol;Acc:HGNC:15362]	NA	NA	NA	NA	NA	NA	NA	NA	NA	NA	NA	NA	129.59	1.31302	0.309302	4.24511	2.18491e-05	0.000365267
ENSG00000169507	1	0	0	1	up	SLC38A11	2	164896186	164955525	protein_coding	solute carrier family 38 member 11 [Source:HGNC Symbol;Acc:HGNC:26836]	NA	NA	NA	NA	NA	NA	NA	NA	NA	NA	NA	NA	24.4164	1.81532	0.574545	3.15958	0.00157997	0.0146595
ENSG00000169554	3	1	1	1	up	ZEB2	2	144364364	144521057	protein_coding	zinc finger E-box binding homeobox 2 [Source:HGNC Symbol;Acc:HGNC:14881]	132.066	12.8974	1.5507	8.31712	9.01232e-17	1.81048e-14	51.553	11.4635	1.29324	8.86411	7.71143e-19	1.56604e-16	484.277	6.53159	0.297377	21.964	6.36324e-107	1.18081e-103
ENSG00000169783	3	1	1	1	down	LINGO1	15	77613027	77820900	protein_coding	leucine rich repeat and Ig domain containing 1 [Source:HGNC Symbol;Acc:HGNC:21205]	38.7575	-1.71159	0.466724	-3.66724	0.00024518	0.00470322	38.5723	-1.70111	0.467729	-3.63695	0.000275881	0.00503107	38.6491	-2.42475	0.560186	-4.32847	1.50146e-05	0.00026148
ENSG00000169992	1	0	0	1	up	NLGN2	17	7404874	7419860	protein_coding	neuroligin 2 [Source:HGNC Symbol;Acc:HGNC:14290]	NA	NA	NA	NA	NA	NA	NA	NA	NA	NA	NA	NA	705.359	1.0188	0.233751	4.35848	1.30971e-05	0.00023171
ENSG00000170144	1	0	1	0	up	HNRNPA3	2	177212563	177223958	protein_coding	heterogeneous nuclear ribonucleoprotein A3 [Source:HGNC Symbol;Acc:HGNC:24941]	NA	NA	NA	NA	NA	NA	33085.2	1.53492	0.176958	8.67393	4.17464e-18	7.73528e-16	NA	NA	NA	NA	NA	NA
ENSG00000170180	1	0	0	1	up	GYPA	4	144109303	144140751	protein_coding	glycophorin A (MNS blood group) [Source:HGNC Symbol;Acc:HGNC:4702]	NA	NA	NA	NA	NA	NA	NA	NA	NA	NA	NA	NA	5.7354	5.1167	1.5132	3.38137	0.000721251	0.00772155
ENSG00000170214	1	0	0	1	up	ADRA1B	5	159865080	159973012	protein_coding	adrenoceptor alpha 1B [Source:HGNC Symbol;Acc:HGNC:278]	NA	NA	NA	NA	NA	NA	NA	NA	NA	NA	NA	NA	12.0007	9.49116	1.48187	6.40485	1.50514e-10	5.94265e-09
ENSG00000170345	3	1	1	1	up	FOS	14	75278826	75282230	protein_coding	Fos proto-oncogene, AP-1 transcription factor subunit [Source:HGNC Symbol;Acc:HGNC:3796]	97.2133	2.05518	0.565756	3.63263	0.000280549	0.00525912	94.9831	2.01889	0.556449	3.62816	0.000285445	0.00515731	92.5516	2.12765	0.572679	3.71526	0.000202998	0.00259991
ENSG00000170370	1	0	0	1	up	EMX2	10	117542445	117549546	protein_coding	empty spiracles homeobox 2 [Source:HGNC Symbol;Acc:HGNC:3341]	NA	NA	NA	NA	NA	NA	NA	NA	NA	NA	NA	NA	46.7171	4.56316	0.498625	9.1515	5.61508e-20	4.78457e-18
ENSG00000170485	1	0	0	1	down	NPAS2	2	100820139	100996829	protein_coding	neuronal PAS domain protein 2 [Source:HGNC Symbol;Acc:HGNC:7895]	NA	NA	NA	NA	NA	NA	NA	NA	NA	NA	NA	NA	152.923	-1.1036	0.24653	-4.47651	7.58721e-06	0.000142056
ENSG00000170558	1	1	0	0	up	CDH2	18	27950966	28177130	protein_coding	cadherin 2 [Source:HGNC Symbol;Acc:HGNC:1759]	4.33833	5.53654	1.25386	4.41559	1.00737e-05	0.000320061	NA	NA	NA	NA	NA	NA	NA	NA	NA	NA	NA	NA
ENSG00000170624	1	0	0	1	up	SGCD	5	155870344	156767788	protein_coding	sarcoglycan delta [Source:HGNC Symbol;Acc:HGNC:10807]	NA	NA	NA	NA	NA	NA	NA	NA	NA	NA	NA	NA	1693.8	13.7609	0.838059	16.42	1.37651e-60	1.04496e-57
ENSG00000170790	1	0	0	1	up	OR10A2	11	6863057	6874717	protein_coding	olfactory receptor family 10 subfamily A member 2 [Source:HGNC Symbol;Acc:HGNC:8161]	NA	NA	NA	NA	NA	NA	NA	NA	NA	NA	NA	NA	42.1106	1.12448	0.401305	2.80207	0.00507761	0.0373409
ENSG00000170915	1	0	0	1	up	PAQR8	6	52361421	52407777	protein_coding	progestin and adipoQ receptor family member 8 [Source:HGNC Symbol;Acc:HGNC:15708]	NA	NA	NA	NA	NA	NA	NA	NA	NA	NA	NA	NA	129.615	1.19948	0.309909	3.87043	0.000108645	0.00150704
ENSG00000170954	1	0	0	1	down	ZNF415	19	53107879	53133077	protein_coding	zinc finger protein 415 [Source:HGNC Symbol;Acc:HGNC:20636]	NA	NA	NA	NA	NA	NA	NA	NA	NA	NA	NA	NA	115.937	-1.0916	0.295404	-3.69528	0.000219646	0.00279172
ENSG00000171124	3	1	1	1	up	FUT3	19	5842888	5851474	protein_coding	fucosyltransferase 3 (Lewis blood group) [Source:HGNC Symbol;Acc:HGNC:4014]	46.6958	3.15743	0.40515	7.79325	6.53076e-15	1.0222e-12	46.7626	3.1617	0.405398	7.79901	6.2394e-15	8.29253e-13	78.3882	1.62144	0.334292	4.85037	1.23232e-06	2.68945e-05
ENSG00000171246	1	0	0	1	up	NPTX1	17	80466834	80477843	protein_coding	neuronal pentraxin 1 [Source:HGNC Symbol;Acc:HGNC:7952]	NA	NA	NA	NA	NA	NA	NA	NA	NA	NA	NA	NA	82.2712	5.85268	0.396758	14.7513	3.01887e-49	1.20043e-46
ENSG00000171291	1	0	0	1	up	ZNF439	19	11848726	11883750	protein_coding	zinc finger protein 439 [Source:HGNC Symbol;Acc:HGNC:20873]	NA	NA	NA	NA	NA	NA	NA	NA	NA	NA	NA	NA	67.2618	4.4739	0.586947	7.62232	2.49156e-14	1.44485e-12
ENSG00000171346	1	0	0	1	up	KRT15	17	41513745	41522529	protein_coding	keratin 15 [Source:HGNC Symbol;Acc:HGNC:6421]	NA	NA	NA	NA	NA	NA	NA	NA	NA	NA	NA	NA	22.0576	2.85203	0.674125	4.23072	2.32949e-05	0.000385578
ENSG00000171357	1	0	0	1	up	LURAP1	1	46203334	46221256	protein_coding	leucine rich adaptor protein 1 [Source:HGNC Symbol;Acc:HGNC:32327]	NA	NA	NA	NA	NA	NA	NA	NA	NA	NA	NA	NA	20.7807	1.63984	0.576187	2.84601	0.00442708	0.0335618
ENSG00000171408	2	1	1	0	down	PDE7B	6	135851701	136195574	protein_coding	phosphodiesterase 7B [Source:HGNC Symbol;Acc:HGNC:8792]	28.3574	-2.11974	0.621484	-3.41077	0.0006478	0.0102021	28.2083	-2.10805	0.620187	-3.39905	0.0006762	0.0103572	NA	NA	NA	NA	NA	NA
ENSG00000171532	1	0	0	1	up	NEUROD2	17	39603536	39609777	protein_coding	neuronal differentiation 2 [Source:HGNC Symbol;Acc:HGNC:7763]	NA	NA	NA	NA	NA	NA	NA	NA	NA	NA	NA	NA	293.186	4.73648	0.416135	11.3821	5.13594e-30	8.09201e-28
ENSG00000171570	1	0	0	1	down	RAB4B-EGLN2	19	40778242	40808418	protein_coding	RAB4B-EGLN2 readthrough (NMD candidate) [Source:HGNC Symbol;Acc:HGNC:44465]	NA	NA	NA	NA	NA	NA	NA	NA	NA	NA	NA	NA	8.92421	-4.1922	1.50592	-2.78382	0.00537228	0.0390413
ENSG00000171621	3	1	1	1	down	SPSB1	1	9292894	9369532	protein_coding	splA/ryanodine receptor domain and SOCS box containing 1 [Source:HGNC Symbol;Acc:HGNC:30628]	411.391	-1.11526	0.215009	-5.18707	2.13627e-07	1.0645e-05	411.387	-1.09445	0.216458	-5.0562	4.27704e-07	1.86551e-05	417.754	-1.29433	0.251527	-5.1459	2.6624e-07	6.54856e-06
ENSG00000171735	1	0	0	1	up	CAMTA1	1	6785454	7769706	protein_coding	calmodulin binding transcription activator 1 [Source:HGNC Symbol;Acc:HGNC:18806]	NA	NA	NA	NA	NA	NA	NA	NA	NA	NA	NA	NA	1958.43	1.11208	0.197347	5.63516	1.749e-08	5.26309e-07
ENSG00000171763	1	0	0	1	up	SPATA5L1	15	45402336	45421415	protein_coding	spermatogenesis associated 5 like 1 [Source:HGNC Symbol;Acc:HGNC:28762]	NA	NA	NA	NA	NA	NA	NA	NA	NA	NA	NA	NA	1622.72	1.24097	0.165392	7.50323	6.22628e-14	3.48943e-12
ENSG00000171815	1	0	0	1	up	PCDHB1	5	141051135	141059344	protein_coding	protocadherin beta 1 [Source:HGNC Symbol;Acc:HGNC:8680]	NA	NA	NA	NA	NA	NA	NA	NA	NA	NA	NA	NA	151.907	1.37339	0.230446	5.95969	2.52715e-09	8.68435e-08
ENSG00000171872	1	0	0	1	up	KLF17	1	44118821	44135140	protein_coding	Kruppel like factor 17 [Source:HGNC Symbol;Acc:HGNC:18830]	NA	NA	NA	NA	NA	NA	NA	NA	NA	NA	NA	NA	24.1469	2.79654	0.899947	3.10745	0.00188707	0.0169117
ENSG00000171903	1	0	0	1	up	CYP4F11	19	15912367	15934867	protein_coding	cytochrome P450 family 4 subfamily F member 11 [Source:HGNC Symbol;Acc:HGNC:13265]	NA	NA	NA	NA	NA	NA	NA	NA	NA	NA	NA	NA	278.508	1.04803	0.172065	6.09089	1.12286e-09	4.03288e-08
ENSG00000171992	1	0	0	1	up	SYNPO	5	150601080	150659207	protein_coding	synaptopodin [Source:HGNC Symbol;Acc:HGNC:30672]	NA	NA	NA	NA	NA	NA	NA	NA	NA	NA	NA	NA	39.8505	2.1385	0.497355	4.29974	1.70996e-05	0.000294109
ENSG00000172000	1	0	0	1	up	ZNF556	19	2867335	2883445	protein_coding	zinc finger protein 556 [Source:HGNC Symbol;Acc:HGNC:25669]	NA	NA	NA	NA	NA	NA	NA	NA	NA	NA	NA	NA	288.409	1.09778	0.207426	5.29237	1.20741e-07	3.13607e-06
ENSG00000172197	1	0	0	1	up	MBOAT1	6	20099684	20212469	protein_coding	membrane bound O-acyltransferase domain containing 1 [Source:HGNC Symbol;Acc:HGNC:21579]	NA	NA	NA	NA	NA	NA	NA	NA	NA	NA	NA	NA	154.102	1.06116	0.274535	3.86532	0.000110944	0.00153638
ENSG00000172201	3	1	1	1	down	ID4	6	19837370	19842197	protein_coding	inhibitor of DNA binding 4, HLH protein [Source:HGNC Symbol;Acc:HGNC:5363]	135.217	-1.10371	0.294444	-3.74845	0.000177929	0.0036258	134.359	-1.10857	0.302178	-3.6686	0.00024388	0.00457907	135.425	-1.07412	0.338508	-3.1731	0.00150821	0.0141665
ENSG00000172348	3	1	1	1	down	RCAN2	6	46220736	46491972	protein_coding	regulator of calcineurin 2 [Source:HGNC Symbol;Acc:HGNC:3041]	72.462	-2.07089	0.384537	-5.3854	7.22854e-08	4.00047e-06	71.3525	-2.15844	0.394014	-5.47808	4.29963e-08	2.39356e-06	72.4753	-2.03352	0.430061	-4.72843	2.26262e-06	4.65944e-05
ENSG00000172349	1	0	0	1	up	IL16	15	81159575	81314058	protein_coding	interleukin 16 [Source:HGNC Symbol;Acc:HGNC:5980]	NA	NA	NA	NA	NA	NA	NA	NA	NA	NA	NA	NA	86.183	2.7341	0.389847	7.01327	2.32807e-12	1.12699e-10
ENSG00000172461	3	1	1	1	up/down	FUT9	6	96015974	96215612	protein_coding	fucosyltransferase 9 [Source:HGNC Symbol;Acc:HGNC:4020]	29.7624	-1.57782	0.525844	-3.00055	0.00269492	0.0304632	29.618	-1.56576	0.52666	-2.973	0.00294903	0.0320056	100.153	1.33475	0.267719	4.98563	6.17605e-07	1.42664e-05
ENSG00000172572	1	0	0	1	up	PDE3A	12	20369245	20684381	protein_coding	phosphodiesterase 3A [Source:HGNC Symbol;Acc:HGNC:8778]	NA	NA	NA	NA	NA	NA	NA	NA	NA	NA	NA	NA	57.1139	3.36768	0.426416	7.89766	2.84194e-15	1.81157e-13
ENSG00000172578	1	0	0	1	up	KLHL6	3	183487551	183555706	protein_coding	kelch like family member 6 [Source:HGNC Symbol;Acc:HGNC:18653]	NA	NA	NA	NA	NA	NA	NA	NA	NA	NA	NA	NA	37.6081	1.40957	0.43798	3.21835	0.00128932	0.0124324
ENSG00000172733	1	0	0	1	up	PURG	8	30995802	31033715	protein_coding	purine rich element binding protein G [Source:HGNC Symbol;Acc:HGNC:17930]	NA	NA	NA	NA	NA	NA	NA	NA	NA	NA	NA	NA	77.1017	8.37678	0.604209	13.864	1.04609e-43	3.17649e-41
ENSG00000172986	1	0	0	1	up	GXYLT2	3	72888046	72998138	protein_coding	glucoside xylosyltransferase 2 [Source:HGNC Symbol;Acc:HGNC:33383]	NA	NA	NA	NA	NA	NA	NA	NA	NA	NA	NA	NA	63.6632	1.21252	0.433312	2.79826	0.00513793	0.0376188
ENSG00000173068	1	0	0	1	up	BNC2	9	16409503	16870843	protein_coding	basonuclin 2 [Source:HGNC Symbol;Acc:HGNC:30988]	NA	NA	NA	NA	NA	NA	NA	NA	NA	NA	NA	NA	111.321	5.46212	0.546442	9.99578	1.59024e-23	1.69163e-21
ENSG00000173221	2	1	1	0	down	GLRX	5	95751319	95822726	protein_coding	glutaredoxin [Source:HGNC Symbol;Acc:HGNC:4330]	686.075	-1.00641	0.194078	-5.18559	2.15331e-07	1.0709e-05	689.054	-1.00819	0.193254	-5.21692	1.81926e-07	8.61601e-06	NA	NA	NA	NA	NA	NA
ENSG00000173320	1	0	0	1	down	STOX2	4	183797692	184023526	protein_coding	storkhead box 2 [Source:HGNC Symbol;Acc:HGNC:25450]	NA	NA	NA	NA	NA	NA	NA	NA	NA	NA	NA	NA	135.691	-1.55792	0.422482	-3.68753	0.000226443	0.00286502
ENSG00000173868	1	0	0	1	up	PHOSPHO1	17	49223362	49230766	protein_coding	phosphoethanolamine/phosphocholine phosphatase 1 [Source:HGNC Symbol;Acc:HGNC:16815]	NA	NA	NA	NA	NA	NA	NA	NA	NA	NA	NA	NA	39.7535	2.33827	0.642783	3.63772	0.000275062	0.00341293
ENSG00000173918	1	0	0	1	up	C1QTNF1	17	79022814	79049788	protein_coding	C1q and TNF related 1 [Source:HGNC Symbol;Acc:HGNC:14324]	NA	NA	NA	NA	NA	NA	NA	NA	NA	NA	NA	NA	29.0106	1.8223	0.528927	3.44528	0.000570474	0.00632635
ENSG00000173930	1	0	0	1	up	SLCO4C1	5	102233986	102296284	protein_coding	solute carrier organic anion transporter family member 4C1 [Source:HGNC Symbol;Acc:HGNC:23612]	NA	NA	NA	NA	NA	NA	NA	NA	NA	NA	NA	NA	56.4451	3.15394	0.378334	8.3364	7.65839e-17	5.39674e-15
ENSG00000174225	2	1	0	1	up	ARL13A	X	100969708	100990831	protein_coding	ADP ribosylation factor like GTPase 13A [Source:HGNC Symbol;Acc:HGNC:31709]	26.2996	1.40895	0.476571	2.95643	0.00311223	0.0339181	NA	NA	NA	NA	NA	NA	14.4347	2.16216	0.687495	3.14497	0.00166101	0.0152253
ENSG00000174348	1	0	0	1	up	PODN	1	53062052	53085501	protein_coding	podocan [Source:HGNC Symbol;Acc:HGNC:23174]	NA	NA	NA	NA	NA	NA	NA	NA	NA	NA	NA	NA	7.58829	7.36084	1.54109	4.77639	1.7847e-06	3.76343e-05
ENSG00000174358	3	1	1	1	down	SLC6A19	5	1201595	1225111	protein_coding	solute carrier family 6 member 19 [Source:HGNC Symbol;Acc:HGNC:27960]	24.435	-4.03696	1.11749	-3.61253	0.00030322	0.00560584	24.4531	-4.03716	1.12019	-3.60399	0.000313364	0.00553567	22.7504	-3.73493	1.18802	-3.14382	0.00166757	0.0152687
ENSG00000174498	1	0	0	1	up	IGDCC3	15	65327127	65378002	protein_coding	immunoglobulin superfamily DCC subclass member 3 [Source:HGNC Symbol;Acc:HGNC:9700]	NA	NA	NA	NA	NA	NA	NA	NA	NA	NA	NA	NA	9.27989	8.02137	1.49532	5.36432	8.12562e-08	2.18528e-06
ENSG00000174948	1	0	0	1	up	GPR149	3	154334943	154430190	protein_coding	G protein-coupled receptor 149 [Source:HGNC Symbol;Acc:HGNC:23627]	NA	NA	NA	NA	NA	NA	NA	NA	NA	NA	NA	NA	23.8284	2.3954	0.571637	4.19042	2.78439e-05	0.000449731
ENSG00000175197	2	1	1	0	up	DDIT3	12	57516588	57521737	protein_coding	DNA damage inducible transcript 3 [Source:HGNC Symbol;Acc:HGNC:2726]	577.919	1.01963	0.141654	7.19804	6.10834e-13	7.67695e-11	579.199	1.0123	0.139073	7.27891	3.36524e-13	3.73042e-11	NA	NA	NA	NA	NA	NA
ENSG00000175311	1	0	0	1	up	ANKS4B	16	21233699	21253850	protein_coding	ankyrin repeat and sterile alpha motif domain containing 4B [Source:HGNC Symbol;Acc:HGNC:26795]	NA	NA	NA	NA	NA	NA	NA	NA	NA	NA	NA	NA	94.3916	1.38103	0.312019	4.42611	9.59494e-06	0.0001759
ENSG00000175463	3	1	1	1	down	TBC1D10C	11	67403915	67410089	protein_coding	TBC1 domain family member 10C [Source:HGNC Symbol;Acc:HGNC:24702]	486.207	-1.03045	0.164887	-6.2494	4.12021e-10	3.49232e-08	486.59	-1.02909	0.164483	-6.25652	3.93671e-10	3.07487e-08	183.912	-1.10386	0.264356	-4.17566	2.97123e-05	0.000476681
ENSG00000175745	3	1	1	1	up	NR2F1	5	93583222	93594611	protein_coding	nuclear receptor subfamily 2 group F member 1 [Source:HGNC Symbol;Acc:HGNC:7975]	258.063	1.18867	0.191358	6.21176	5.2395e-10	4.34011e-08	262.211	1.24139	0.202708	6.12401	9.12485e-10	6.69373e-08	1184.52	3.62506	0.301684	12.0161	2.92454e-33	5.48794e-31
ENSG00000175832	3	1	1	1	up	ETV4	17	43527844	43579620	protein_coding	ETS variant transcription factor 4 [Source:HGNC Symbol;Acc:HGNC:3493]	51.0472	3.5789	0.372795	9.60018	7.98077e-22	2.61043e-19	48.4268	3.49142	0.370959	9.41189	4.87275e-21	1.21269e-18	40.5764	3.60859	0.428391	8.4236	3.65095e-17	2.64177e-15
ENSG00000175928	1	0	0	1	down	LRRN1	3	3799431	3849834	protein_coding	leucine rich repeat neuronal 1 [Source:HGNC Symbol;Acc:HGNC:20980]	NA	NA	NA	NA	NA	NA	NA	NA	NA	NA	NA	NA	90.7502	-1.03493	0.350861	-2.94969	0.00318094	0.0259272
ENSG00000176049	1	0	0	1	up	JAKMIP2	5	147585438	147782775	protein_coding	janus kinase and microtubule interacting protein 2 [Source:HGNC Symbol;Acc:HGNC:29067]	NA	NA	NA	NA	NA	NA	NA	NA	NA	NA	NA	NA	152.407	2.62965	0.394624	6.66369	2.67041e-11	1.15242e-09
ENSG00000176171	3	1	1	1	up	BNIP3	10	131966455	131982013	protein_coding	BCL2 interacting protein 3 [Source:HGNC Symbol;Acc:HGNC:1084]	7315.99	1.26118	0.412372	3.05836	0.00222552	0.0264708	7642.09	1.23157	0.416371	2.95786	0.00309785	0.0329723	8221.76	1.08425	0.398212	2.72278	0.00647347	0.0449536
ENSG00000176358	1	0	0	1	up	TAC4	17	49838309	49848017	protein_coding	tachykinin precursor 4 [Source:HGNC Symbol;Acc:HGNC:16641]	NA	NA	NA	NA	NA	NA	NA	NA	NA	NA	NA	NA	149.931	4.55268	0.404251	11.262	2.02144e-29	3.06909e-27
ENSG00000176406	1	0	0	1	up	RIMS2	8	103500696	104256094	protein_coding	regulating synaptic membrane exocytosis 2 [Source:HGNC Symbol;Acc:HGNC:17283]	NA	NA	NA	NA	NA	NA	NA	NA	NA	NA	NA	NA	66.1434	1.55727	0.366932	4.24403	2.19539e-05	0.000366652
ENSG00000176887	1	0	0	1	up	SOX11	2	5692384	5701385	protein_coding	SRY-box transcription factor 11 [Source:HGNC Symbol;Acc:HGNC:11191]	NA	NA	NA	NA	NA	NA	NA	NA	NA	NA	NA	NA	440.564	2.25217	0.317006	7.10452	1.20743e-12	6.03749e-11
ENSG00000176919	1	0	1	0	down	C8G	9	136945185	136946975	protein_coding	complement C8 gamma chain [Source:HGNC Symbol;Acc:HGNC:1354]	NA	NA	NA	NA	NA	NA	42.7814	-1.14073	0.402403	-2.8348	0.00458544	0.0438754	NA	NA	NA	NA	NA	NA
ENSG00000176928	1	0	0	1	up	GCNT4	5	75025346	75052558	protein_coding	glucosaminyl (N-acetyl) transferase 4 [Source:HGNC Symbol;Acc:HGNC:17973]	NA	NA	NA	NA	NA	NA	NA	NA	NA	NA	NA	NA	23.394	3.56318	0.846978	4.20693	2.58858e-05	0.000422187
ENSG00000176971	3	1	1	1	up	FIBIN	11	26994112	26997087	protein_coding	fin bud initiation factor homolog [Source:HGNC Symbol;Acc:HGNC:33747]	22.1988	4.60839	0.508785	9.05765	1.33289e-19	3.50578e-17	22.2269	4.61192	0.509237	9.05652	1.34676e-19	2.84896e-17	19.8502	4.46558	0.645381	6.9193	4.53876e-12	2.13526e-10
ENSG00000177108	1	0	0	1	up	ZDHHC22	14	77131270	77142734	protein_coding	zinc finger DHHC-type containing 22 [Source:HGNC Symbol;Acc:HGNC:20106]	NA	NA	NA	NA	NA	NA	NA	NA	NA	NA	NA	NA	4.95515	4.0251	1.27035	3.16849	0.00153233	0.0143289
ENSG00000177301	3	1	1	1	up	KCNA2	1	110519837	110631474	protein_coding	potassium voltage-gated channel subfamily A member 2 [Source:HGNC Symbol;Acc:HGNC:6220]	7.68317	3.8251	1.16705	3.27758	0.00104702	0.0149819	7.69476	3.82949	1.16713	3.28111	0.00103401	0.0145259	19.5079	3.59101	0.857885	4.18589	2.84047e-05	0.000457902
ENSG00000177354	1	0	0	1	up	C10orf71	10	49299170	49327492	protein_coding	chromosome 10 open reading frame 71 [Source:HGNC Symbol;Acc:HGNC:26973]	NA	NA	NA	NA	NA	NA	NA	NA	NA	NA	NA	NA	5.79812	8.40028	1.67986	5.00058	5.71583e-07	1.32768e-05
ENSG00000177455	1	0	0	1	up	CD19	16	28931965	28939342	protein_coding	CD19 molecule [Source:HGNC Symbol;Acc:HGNC:1633]	NA	NA	NA	NA	NA	NA	NA	NA	NA	NA	NA	NA	10.8459	6.32156	1.22294	5.16915	2.35158e-07	5.81833e-06
ENSG00000177511	1	0	0	1	up	ST8SIA3	18	57352557	57371731	protein_coding	ST8 alpha-N-acetyl-neuraminide alpha-2,8-sialyltransferase 3 [Source:HGNC Symbol;Acc:HGNC:14269]	NA	NA	NA	NA	NA	NA	NA	NA	NA	NA	NA	NA	14.3162	4.94999	0.847004	5.84411	5.09279e-09	1.6743e-07
ENSG00000177807	1	0	0	1	up	KCNJ10	1	159998651	160070160	protein_coding	potassium inwardly rectifying channel subfamily J member 10 [Source:HGNC Symbol;Acc:HGNC:6256]	NA	NA	NA	NA	NA	NA	NA	NA	NA	NA	NA	NA	36.1529	1.8953	0.545152	3.47664	0.000507739	0.00573731
ENSG00000177873	1	0	0	1	up	ZNF619	3	40477113	40491053	protein_coding	zinc finger protein 619 [Source:HGNC Symbol;Acc:HGNC:26910]	NA	NA	NA	NA	NA	NA	NA	NA	NA	NA	NA	NA	71.044	1.6059	0.366149	4.38592	1.15497e-05	0.00020673
ENSG00000178033	1	0	0	1	up	CALHM5	6	116511639	116524788	protein_coding	calcium homeostasis modulator family member 5 [Source:HGNC Symbol;Acc:HGNC:21568]	NA	NA	NA	NA	NA	NA	NA	NA	NA	NA	NA	NA	37.0398	2.30493	0.402598	5.72516	1.03339e-08	3.23802e-07
ENSG00000178038	3	1	1	1	down	ALS2CL	3	46668995	46693704	protein_coding	ALS2 C-terminal like [Source:HGNC Symbol;Acc:HGNC:20605]	252.021	-1.40455	0.225146	-6.23838	4.42123e-10	3.73506e-08	251.822	-1.40017	0.224983	-6.22344	4.86384e-10	3.72666e-08	243.13	-1.26078	0.252397	-4.99521	5.87707e-07	1.36323e-05
ENSG00000178175	1	0	0	1	up	ZNF366	5	72439903	72507410	protein_coding	zinc finger protein 366 [Source:HGNC Symbol;Acc:HGNC:18316]	NA	NA	NA	NA	NA	NA	NA	NA	NA	NA	NA	NA	37.1564	3.28037	0.505405	6.49058	8.5506e-11	3.48301e-09
ENSG00000178233	1	0	1	0	down	TMEM151B	6	44270450	44307506	protein_coding	transmembrane protein 151B [Source:HGNC Symbol;Acc:HGNC:21315]	NA	NA	NA	NA	NA	NA	6.2259	-3.6744	1.30415	-2.81747	0.00484032	0.0457111	NA	NA	NA	NA	NA	NA
ENSG00000178397	1	0	0	1	down	FAM220A	7	6329411	6348981	protein_coding	family with sequence similarity 220 member A [Source:HGNC Symbol;Acc:HGNC:22422]	NA	NA	NA	NA	NA	NA	NA	NA	NA	NA	NA	NA	121.807	-8.0499	1.27774	-6.3001	2.97445e-10	1.15526e-08
ENSG00000178498	1	0	0	1	up	DTX3	12	57604622	57609804	protein_coding	deltex E3 ubiquitin ligase 3 [Source:HGNC Symbol;Acc:HGNC:24457]	NA	NA	NA	NA	NA	NA	NA	NA	NA	NA	NA	NA	201.961	4.97342	0.400294	12.4244	1.92588e-35	4.02051e-33
ENSG00000178562	1	0	0	1	up	CD28	2	203706475	203738912	protein_coding	CD28 molecule [Source:HGNC Symbol;Acc:HGNC:1653]	NA	NA	NA	NA	NA	NA	NA	NA	NA	NA	NA	NA	58.469	2.12925	0.437098	4.87134	1.10842e-06	2.44218e-05
ENSG00000178597	1	0	0	1	up	PSAPL1	4	7430285	7434930	protein_coding	prosaposin like 1 (gene/pseudogene) [Source:HGNC Symbol;Acc:HGNC:33131]	NA	NA	NA	NA	NA	NA	NA	NA	NA	NA	NA	NA	70.2538	5.20777	0.453102	11.4936	1.42075e-30	2.2598e-28
ENSG00000178645	1	0	0	1	up	C10orf53	10	49679651	49710261	protein_coding	chromosome 10 open reading frame 53 [Source:HGNC Symbol;Acc:HGNC:27421]	NA	NA	NA	NA	NA	NA	NA	NA	NA	NA	NA	NA	82.7246	4.04422	0.36179	11.1784	5.20413e-29	7.62406e-27
ENSG00000178665	1	0	0	1	up	ZNF713	7	55887456	55942530	protein_coding	zinc finger protein 713 [Source:HGNC Symbol;Acc:HGNC:22043]	NA	NA	NA	NA	NA	NA	NA	NA	NA	NA	NA	NA	253.627	1.04804	0.205505	5.09982	3.39985e-07	8.14647e-06
ENSG00000179388	1	0	0	1	up	EGR3	8	22687659	22693480	protein_coding	early growth response 3 [Source:HGNC Symbol;Acc:HGNC:3240]	NA	NA	NA	NA	NA	NA	NA	NA	NA	NA	NA	NA	58.6428	3.00513	0.487713	6.16168	7.19791e-10	2.65369e-08
ENSG00000179542	1	0	0	1	up	SLITRK4	X	143622790	143636101	protein_coding	SLIT and NTRK like family member 4 [Source:HGNC Symbol;Acc:HGNC:23502]	NA	NA	NA	NA	NA	NA	NA	NA	NA	NA	NA	NA	106.066	3.78375	0.36924	10.2474	1.21553e-24	1.39045e-22
ENSG00000179915	1	0	0	1	up	NRXN1	2	49918503	51225575	protein_coding	neurexin 1 [Source:HGNC Symbol;Acc:HGNC:8008]	NA	NA	NA	NA	NA	NA	NA	NA	NA	NA	NA	NA	353.7	1.4828	0.196255	7.5555	4.17257e-14	2.39471e-12
ENSG00000180138	2	1	1	0	up	CSNK1A1L	13	37103259	37105664	protein_coding	casein kinase 1 alpha 1 like [Source:HGNC Symbol;Acc:HGNC:20289]	160.156	9.12894	0.627121	14.5569	5.27925e-48	7.48275e-45	3.63363	4.57044	1.22227	3.73932	0.000184522	0.00365088	NA	NA	NA	NA	NA	NA
ENSG00000180287	1	0	0	1	up	PLD5	1	242082986	242524697	protein_coding	phospholipase D family member 5 [Source:HGNC Symbol;Acc:HGNC:26879]	NA	NA	NA	NA	NA	NA	NA	NA	NA	NA	NA	NA	40.5799	2.79015	0.413715	6.74414	1.5394e-11	6.92977e-10
ENSG00000180353	2	1	1	0	down	HCLS1	3	121631399	121660927	protein_coding	hematopoietic cell-specific Lyn substrate 1 [Source:HGNC Symbol;Acc:HGNC:4844]	14.4237	-3.08792	1.02717	-3.00625	0.00264495	0.0300716	14.591	-3.10499	1.02361	-3.03336	0.00241848	0.027692	NA	NA	NA	NA	NA	NA
ENSG00000180537	1	0	0	1	up	RNF182	6	13924446	13980310	protein_coding	ring finger protein 182 [Source:HGNC Symbol;Acc:HGNC:28522]	NA	NA	NA	NA	NA	NA	NA	NA	NA	NA	NA	NA	91.6878	2.28268	0.363823	6.27415	3.51541e-10	1.35279e-08
ENSG00000180592	1	0	0	1	up	SKIDA1	10	21513475	21526368	protein_coding	SKI/DACH domain containing 1 [Source:HGNC Symbol;Acc:HGNC:32697]	NA	NA	NA	NA	NA	NA	NA	NA	NA	NA	NA	NA	136.714	2.96554	0.292454	10.1402	3.66451e-24	4.02638e-22
ENSG00000180658	1	0	0	1	up	OR2A4	6	131699644	131701401	protein_coding	olfactory receptor family 2 subfamily A member 4 [Source:HGNC Symbol;Acc:HGNC:14729]	NA	NA	NA	NA	NA	NA	NA	NA	NA	NA	NA	NA	9.67232	9.18152	1.71581	5.35113	8.74046e-08	2.33559e-06
ENSG00000180828	1	0	0	1	up	BHLHE22	8	64580365	64583627	protein_coding	basic helix-loop-helix family member e22 [Source:HGNC Symbol;Acc:HGNC:11963]	NA	NA	NA	NA	NA	NA	NA	NA	NA	NA	NA	NA	3.15543	5.72087	1.81747	3.14772	0.00164549	0.015108
ENSG00000180998	3	1	1	1	down	GPR137C	14	52552836	52637713	protein_coding	G protein-coupled receptor 137C [Source:HGNC Symbol;Acc:HGNC:25445]	509.618	-1.05752	0.128708	-8.21647	2.09573e-16	3.90279e-14	522.054	-1.03463	0.129536	-7.98719	1.38053e-15	1.96881e-13	497.645	-1.22838	0.14677	-8.36939	5.79164e-17	4.13359e-15
ENSG00000181027	1	0	0	1	up	FKRP	19	46746046	46776988	protein_coding	fukutin related protein [Source:HGNC Symbol;Acc:HGNC:17997]	NA	NA	NA	NA	NA	NA	NA	NA	NA	NA	NA	NA	708.079	2.26906	0.172803	13.1309	2.19015e-39	5.62733e-37
ENSG00000181072	1	0	0	1	up	CHRM2	7	136868669	137020255	protein_coding	cholinergic receptor muscarinic 2 [Source:HGNC Symbol;Acc:HGNC:1951]	NA	NA	NA	NA	NA	NA	NA	NA	NA	NA	NA	NA	8.32391	4.15551	1.11527	3.726	0.000194542	0.00251085
ENSG00000181092	1	0	0	1	up	ADIPOQ	3	186842704	186858463	protein_coding	adiponectin, C1Q and collagen domain containing [Source:HGNC Symbol;Acc:HGNC:13633]	NA	NA	NA	NA	NA	NA	NA	NA	NA	NA	NA	NA	67.242	1.34422	0.376685	3.56856	0.000358949	0.00427915
ENSG00000181458	1	0	0	1	up	TMEM45A	3	100492619	100577444	protein_coding	transmembrane protein 45A [Source:HGNC Symbol;Acc:HGNC:25480]	NA	NA	NA	NA	NA	NA	NA	NA	NA	NA	NA	NA	35.2931	1.32008	0.445588	2.96256	0.00305094	0.0249774
ENSG00000181577	1	0	0	1	up	C6orf223	6	44000580	44007612	protein_coding	chromosome 6 open reading frame 223 [Source:HGNC Symbol;Acc:HGNC:28692]	NA	NA	NA	NA	NA	NA	NA	NA	NA	NA	NA	NA	7.57846	5.29028	1.33911	3.95058	7.79613e-05	0.00111858
ENSG00000181690	1	0	0	1	up	PLAG1	8	56160909	56211324	protein_coding	PLAG1 zinc finger [Source:HGNC Symbol;Acc:HGNC:9045]	NA	NA	NA	NA	NA	NA	NA	NA	NA	NA	NA	NA	164.118	2.88177	0.310838	9.27098	1.84451e-20	1.58789e-18
ENSG00000181722	1	0	0	1	up	ZBTB20	3	114314501	115147271	protein_coding	zinc finger and BTB domain containing 20 [Source:HGNC Symbol;Acc:HGNC:13503]	NA	NA	NA	NA	NA	NA	NA	NA	NA	NA	NA	NA	1288.52	3.81604	0.565302	6.75044	1.474e-11	6.6533e-10
ENSG00000181804	1	0	0	1	down	SLC9A9	3	143265222	143848485	protein_coding	solute carrier family 9 member A9 [Source:HGNC Symbol;Acc:HGNC:20653]	NA	NA	NA	NA	NA	NA	NA	NA	NA	NA	NA	NA	29.2915	-2.11456	0.660333	-3.20227	0.00136349	0.0130273
ENSG00000181927	1	0	0	1	up	OR4P4	11	55635113	55640309	protein_coding	olfactory receptor family 4 subfamily P member 4 [Source:HGNC Symbol;Acc:HGNC:15180]	NA	NA	NA	NA	NA	NA	NA	NA	NA	NA	NA	NA	41.3926	2.9686	0.43884	6.76465	1.33634e-11	6.04831e-10
ENSG00000182022	1	0	1	0	down	CHST15	10	124007668	124093598	protein_coding	carbohydrate sulfotransferase 15 [Source:HGNC Symbol;Acc:HGNC:18137]	NA	NA	NA	NA	NA	NA	44.3084	-1.28766	0.445533	-2.89016	0.00385042	0.0383757	NA	NA	NA	NA	NA	NA
ENSG00000182050	1	0	0	1	up	MGAT4C	12	85955666	86838904	protein_coding	MGAT4 family member C [Source:HGNC Symbol;Acc:HGNC:30871]	NA	NA	NA	NA	NA	NA	NA	NA	NA	NA	NA	NA	221.021	1.42827	0.229303	6.22876	4.70155e-10	1.76848e-08
ENSG00000182107	1	0	0	1	up	TMEM30B	14	61277370	61281761	protein_coding	transmembrane protein 30B [Source:HGNC Symbol;Acc:HGNC:27254]	NA	NA	NA	NA	NA	NA	NA	NA	NA	NA	NA	NA	62.7887	6.84461	0.595397	11.4959	1.38384e-30	2.22225e-28
ENSG00000182179	3	1	1	1	down	UBA7	3	49805209	49813953	protein_coding	ubiquitin like modifier activating enzyme 7 [Source:HGNC Symbol;Acc:HGNC:12471]	39.9959	-1.47137	0.459968	-3.19885	0.00137978	0.018596	39.6644	-1.45254	0.458474	-3.16822	0.00153376	0.0197838	38.0341	-1.73637	0.549542	-3.15968	0.00157945	0.0146595
ENSG00000182256	1	0	0	1	up	GABRG3	15	26971181	27541984	protein_coding	gamma-aminobutyric acid type A receptor gamma3 subunit [Source:HGNC Symbol;Acc:HGNC:4088]	NA	NA	NA	NA	NA	NA	NA	NA	NA	NA	NA	NA	86.3074	2.0863	0.583651	3.57457	0.000350805	0.00421496
ENSG00000182492	1	0	0	1	up	BGN	X	153494980	153509546	protein_coding	biglycan [Source:HGNC Symbol;Acc:HGNC:1044]	NA	NA	NA	NA	NA	NA	NA	NA	NA	NA	NA	NA	27.8337	2.88146	0.608596	4.73461	2.19479e-06	4.54215e-05
ENSG00000182613	1	0	0	1	up	OR2V2	5	181147586	181159285	protein_coding	olfactory receptor family 2 subfamily V member 2 [Source:HGNC Symbol;Acc:HGNC:15341]	NA	NA	NA	NA	NA	NA	NA	NA	NA	NA	NA	NA	128.677	3.02829	0.345239	8.7716	1.76149e-18	1.39425e-16
ENSG00000182749	1	0	0	1	up	PAQR7	1	25861210	25871253	protein_coding	progestin and adipoQ receptor family member 7 [Source:HGNC Symbol;Acc:HGNC:23146]	NA	NA	NA	NA	NA	NA	NA	NA	NA	NA	NA	NA	257.374	1.16953	0.332811	3.51409	0.000441259	0.00512481
ENSG00000182752	1	0	0	1	up	PAPPA	9	116153791	116402321	protein_coding	pappalysin 1 [Source:HGNC Symbol;Acc:HGNC:8602]	NA	NA	NA	NA	NA	NA	NA	NA	NA	NA	NA	NA	56.1618	2.31479	0.425787	5.43649	5.43417e-08	1.5126e-06
ENSG00000182771	1	0	0	1	up	GRID1	10	85599552	86366795	protein_coding	glutamate ionotropic receptor delta type subunit 1 [Source:HGNC Symbol;Acc:HGNC:4575]	NA	NA	NA	NA	NA	NA	NA	NA	NA	NA	NA	NA	13.5719	3.57306	0.729926	4.8951	9.82548e-07	2.19282e-05
ENSG00000182836	1	0	0	1	up	PLCXD3	5	41306952	41510628	protein_coding	phosphatidylinositol specific phospholipase C X domain containing 3 [Source:HGNC Symbol;Acc:HGNC:31822]	NA	NA	NA	NA	NA	NA	NA	NA	NA	NA	NA	NA	93.1584	5.64623	0.342774	16.4722	5.81215e-61	4.62232e-58
ENSG00000182985	1	0	0	1	up	CADM1	11	115169218	115504957	protein_coding	cell adhesion molecule 1 [Source:HGNC Symbol;Acc:HGNC:5951]	NA	NA	NA	NA	NA	NA	NA	NA	NA	NA	NA	NA	628.971	1.47643	0.268299	5.50295	3.73487e-08	1.06444e-06
ENSG00000183019	1	0	0	1	up	MCEMP1	19	7676628	7679826	protein_coding	mast cell expressed membrane protein 1 [Source:HGNC Symbol;Acc:HGNC:27291]	NA	NA	NA	NA	NA	NA	NA	NA	NA	NA	NA	NA	11.2732	5.10495	1.15073	4.43625	9.15391e-06	0.000169292
ENSG00000183023	1	0	0	1	up	SLC8A1	2	40097270	40611053	protein_coding	solute carrier family 8 member A1 [Source:HGNC Symbol;Acc:HGNC:11068]	NA	NA	NA	NA	NA	NA	NA	NA	NA	NA	NA	NA	38.938	3.18899	0.652486	4.88744	1.02153e-06	2.2687e-05
ENSG00000183208	1	0	0	1	up	GDPGP1	15	90233808	90245811	protein_coding	GDP-D-glucose phosphorylase 1 [Source:HGNC Symbol;Acc:HGNC:34360]	NA	NA	NA	NA	NA	NA	NA	NA	NA	NA	NA	NA	2387.09	1.10573	0.204688	5.40205	6.58834e-08	1.80593e-06
ENSG00000183246	1	0	0	1	up	RIMBP3C	22	21545357	21551461	protein_coding	RIMS binding protein 3C [Source:HGNC Symbol;Acc:HGNC:33892]	NA	NA	NA	NA	NA	NA	NA	NA	NA	NA	NA	NA	167.484	1.01591	0.322866	3.14654	0.00165214	0.0151523
ENSG00000183304	1	0	0	1	up	FAM9A	X	8790795	8801383	protein_coding	family with sequence similarity 9 member A [Source:HGNC Symbol;Acc:HGNC:18403]	NA	NA	NA	NA	NA	NA	NA	NA	NA	NA	NA	NA	15.62	5.67853	1.00578	5.64587	1.64346e-08	4.96337e-07
ENSG00000183570	2	1	1	0	down	PCBP3	21	45643694	45942454	protein_coding	poly(rC) binding protein 3 [Source:HGNC Symbol;Acc:HGNC:8651]	37.6174	-1.45019	0.480179	-3.0201	0.00252688	0.0290014	36.7211	-1.60863	0.533519	-3.01513	0.00256868	0.0288394	NA	NA	NA	NA	NA	NA
ENSG00000183671	2	1	1	0	up	GPR1	2	206175316	206218047	protein_coding	G protein-coupled receptor 1 [Source:HGNC Symbol;Acc:HGNC:4463]	7.72195	2.81827	0.825527	3.4139	0.000640401	0.0101042	7.70018	2.87861	0.826613	3.48242	0.000496912	0.00808079	NA	NA	NA	NA	NA	NA
ENSG00000183691	1	0	0	1	up	NOG	17	56593699	56595611	protein_coding	noggin [Source:HGNC Symbol;Acc:HGNC:7866]	NA	NA	NA	NA	NA	NA	NA	NA	NA	NA	NA	NA	46.6154	6.21926	0.575681	10.8033	3.3206e-27	4.47237e-25
ENSG00000183722	1	0	0	1	up	LHFPL6	13	39209116	39603528	protein_coding	LHFPL tetraspan subfamily member 6 [Source:HGNC Symbol;Acc:HGNC:6586]	NA	NA	NA	NA	NA	NA	NA	NA	NA	NA	NA	NA	40.882	2.43131	0.480473	5.06025	4.18698e-07	9.91868e-06
ENSG00000183742	1	0	0	1	up	MACC1	7	20134655	20217404	protein_coding	MET transcriptional regulator MACC1 [Source:HGNC Symbol;Acc:HGNC:30215]	NA	NA	NA	NA	NA	NA	NA	NA	NA	NA	NA	NA	272.667	4.00987	0.215872	18.5753	5.09629e-77	7.09276e-74
ENSG00000183770	1	0	0	1	up	FOXL2	3	138944224	138947137	protein_coding	forkhead box L2 [Source:HGNC Symbol;Acc:HGNC:1092]	NA	NA	NA	NA	NA	NA	NA	NA	NA	NA	NA	NA	31.4533	6.56189	0.788825	8.31856	8.90358e-17	6.24785e-15
ENSG00000183826	1	0	0	1	up	BTBD9	6	38168451	38640148	protein_coding	BTB domain containing 9 [Source:HGNC Symbol;Acc:HGNC:21228]	NA	NA	NA	NA	NA	NA	NA	NA	NA	NA	NA	NA	19145.5	3.39311	0.3364	10.0865	6.33725e-24	6.82828e-22
ENSG00000184110	1	0	1	0	up	EIF3C	16	28688558	28735730	protein_coding	eukaryotic translation initiation factor 3 subunit C [Source:HGNC Symbol;Acc:HGNC:3279]	NA	NA	NA	NA	NA	NA	323.77	1.28813	0.331454	3.88631	0.000101778	0.00223886	NA	NA	NA	NA	NA	NA
ENSG00000184144	2	1	1	0	up	CNTN2	1	205042937	205078289	protein_coding	contactin 2 [Source:HGNC Symbol;Acc:HGNC:2172]	34.8287	1.09458	0.36127	3.02983	0.00244695	0.028364	34.8493	1.09906	0.362432	3.03245	0.00242575	0.0277502	NA	NA	NA	NA	NA	NA
ENSG00000184156	1	0	0	1	up	KCNQ3	8	132120859	132481095	protein_coding	potassium voltage-gated channel subfamily Q member 3 [Source:HGNC Symbol;Acc:HGNC:6297]	NA	NA	NA	NA	NA	NA	NA	NA	NA	NA	NA	NA	6.06514	3.39116	1.1526	2.94217	0.00325916	0.026359
ENSG00000184226	1	0	0	1	up	PCDH9	13	66302834	67230445	protein_coding	protocadherin 9 [Source:HGNC Symbol;Acc:HGNC:8661]	NA	NA	NA	NA	NA	NA	NA	NA	NA	NA	NA	NA	1736.02	3.95558	0.414414	9.54501	1.36091e-21	1.2627e-19
ENSG00000184313	1	0	0	1	up	MROH7	1	54641754	54710266	protein_coding	maestro heat like repeat family member 7 [Source:HGNC Symbol;Acc:HGNC:24802]	NA	NA	NA	NA	NA	NA	NA	NA	NA	NA	NA	NA	12.34	4.21436	0.779301	5.40787	6.37781e-08	1.7519e-06
ENSG00000184384	1	0	0	1	up	MAML2	11	95976598	96343195	protein_coding	mastermind like transcriptional coactivator 2 [Source:HGNC Symbol;Acc:HGNC:16259]	NA	NA	NA	NA	NA	NA	NA	NA	NA	NA	NA	NA	415.533	2.60893	0.267568	9.75053	1.83507e-22	1.77153e-20
ENSG00000184564	3	1	1	1	up	SLITRK6	13	85792790	85806683	protein_coding	SLIT and NTRK like family member 6 [Source:HGNC Symbol;Acc:HGNC:23503]	457.968	1.1639	0.256192	4.54307	5.54411e-06	0.000190629	461.335	1.17605	0.251395	4.67811	2.89534e-06	0.000102795	461.405	1.18964	0.270818	4.39277	1.11917e-05	0.000201078
ENSG00000184659	3	1	1	1	down	FOXD4L4	9	65736555	65738784	protein_coding	forkhead box D4 like 4 [Source:HGNC Symbol;Acc:HGNC:23762]	10.2611	-3.43902	1.15666	-2.97324	0.00294674	0.0324752	10.2485	-3.43518	1.15728	-2.96832	0.00299432	0.0323038	42.4921	-2.42406	0.750384	-3.23042	0.00123608	0.0120092
ENSG00000184828	1	1	0	0	down	ZBTB7C	18	48026672	48410752	protein_coding	zinc finger and BTB domain containing 7C [Source:HGNC Symbol;Acc:HGNC:31700]	93.3706	-1.00825	0.279847	-3.60286	0.000314733	0.00578098	NA	NA	NA	NA	NA	NA	NA	NA	NA	NA	NA	NA
ENSG00000184922	1	0	0	1	down	FMNL1	17	45221444	45247319	protein_coding	formin like 1 [Source:HGNC Symbol;Acc:HGNC:1212]	NA	NA	NA	NA	NA	NA	NA	NA	NA	NA	NA	NA	158.892	-1.19203	0.297147	-4.01159	6.03114e-05	0.000892961
ENSG00000184925	1	0	0	1	down	LCN12	9	136949551	136955497	protein_coding	lipocalin 12 [Source:HGNC Symbol;Acc:HGNC:28733]	NA	NA	NA	NA	NA	NA	NA	NA	NA	NA	NA	NA	24.8537	-2.70726	0.785429	-3.44685	0.000567153	0.00630609
ENSG00000185002	3	1	1	1	down	RFX6	6	116877212	116932161	protein_coding	regulatory factor X6 [Source:HGNC Symbol;Acc:HGNC:21478]	24.9753	-4.65163	1.18886	-3.91268	9.12771e-05	0.00208483	24.9801	-4.64962	1.18898	-3.91059	9.20724e-05	0.00206472	24.9606	-4.6364	1.24259	-3.73124	0.000190541	0.00247068
ENSG00000185028	2	1	1	0	up	LRRC14B	5	191495	196334	protein_coding	leucine rich repeat containing 14B [Source:HGNC Symbol;Acc:HGNC:37268]	12.8161	2.32266	0.76907	3.0201	0.00252695	0.0290014	12.8367	2.32722	0.769849	3.02296	0.00250315	0.0283419	NA	NA	NA	NA	NA	NA
ENSG00000185046	1	0	0	1	up	ANKS1B	12	98726457	99984654	protein_coding	ankyrin repeat and sterile alpha motif domain containing 1B [Source:HGNC Symbol;Acc:HGNC:24600]	NA	NA	NA	NA	NA	NA	NA	NA	NA	NA	NA	NA	46.4076	1.12592	0.403745	2.78869	0.00529225	0.0385291
ENSG00000185070	1	0	0	1	up	FLRT2	14	85530144	85654428	protein_coding	fibronectin leucine rich transmembrane protein 2 [Source:HGNC Symbol;Acc:HGNC:3761]	NA	NA	NA	NA	NA	NA	NA	NA	NA	NA	NA	NA	187.443	1.07958	0.203258	5.31138	1.08796e-07	2.85245e-06
ENSG00000185100	3	1	1	1	down	ADSS1	14	104724186	104747325	protein_coding	adenylosuccinate synthase 1 [Source:HGNC Symbol;Acc:HGNC:20093]	138.083	-1.27245	0.241258	-5.27422	1.3332e-07	6.92751e-06	137.362	-1.2592	0.240777	-5.22974	1.69753e-07	8.05453e-06	118.92	-1.27051	0.314551	-4.03912	5.36518e-05	0.000806515
ENSG00000185189	1	0	0	1	down	NRBP2	8	143833583	143840973	protein_coding	nuclear receptor binding protein 2 [Source:HGNC Symbol;Acc:HGNC:19339]	NA	NA	NA	NA	NA	NA	NA	NA	NA	NA	NA	NA	384.306	-1.05768	0.233867	-4.52257	6.10922e-06	0.000117141
ENSG00000185231	1	0	0	1	up	MC2R	18	13882044	13915707	protein_coding	melanocortin 2 receptor [Source:HGNC Symbol;Acc:HGNC:6930]	NA	NA	NA	NA	NA	NA	NA	NA	NA	NA	NA	NA	249.146	5.11337	0.341408	14.9773	1.0336e-50	4.79504e-48
ENSG00000185385	1	0	0	1	up	OR7A17	19	14878203	14886132	protein_coding	olfactory receptor family 7 subfamily A member 17 [Source:HGNC Symbol;Acc:HGNC:8363]	NA	NA	NA	NA	NA	NA	NA	NA	NA	NA	NA	NA	137.883	2.85207	0.34138	8.35453	6.56935e-17	4.64893e-15
ENSG00000185477	1	0	0	1	up	GPRIN3	4	89236383	89307800	protein_coding	GPRIN family member 3 [Source:HGNC Symbol;Acc:HGNC:27733]	NA	NA	NA	NA	NA	NA	NA	NA	NA	NA	NA	NA	33.3531	2.51032	0.456924	5.49396	3.93026e-08	1.11822e-06
ENSG00000185522	2	1	1	0	down	LMNTD2	11	554850	560738	protein_coding	lamin tail domain containing 2 [Source:HGNC Symbol;Acc:HGNC:28561]	150.019	-1.11015	0.23175	-4.7903	1.66528e-06	6.63433e-05	149.98	-1.10681	0.231668	-4.77757	1.77427e-06	6.63325e-05	NA	NA	NA	NA	NA	NA
ENSG00000185567	2	1	1	0	up/down	AHNAK2	14	104937244	104978374	protein_coding	AHNAK nucleoprotein 2 [Source:HGNC Symbol;Acc:HGNC:20125]	54.4635	-1.51362	0.451746	-3.35061	0.000806352	0.0122092	279.686	2.65504	0.201853	13.1533	1.62845e-39	1.05995e-36	NA	NA	NA	NA	NA	NA
ENSG00000185633	3	1	1	1	up	NDUFA4L2	12	57234903	57240715	protein_coding	NDUFA4 mitochondrial complex associated like 2 [Source:HGNC Symbol;Acc:HGNC:29836]	69.0533	1.90308	0.396615	4.79829	1.60024e-06	6.39922e-05	70.1749	1.95362	0.407872	4.78978	1.66967e-06	6.26066e-05	59.9735	2.57262	0.573933	4.48243	7.37969e-06	0.000139106
ENSG00000185960	1	0	0	1	up	SHOX	X	624344	659411	protein_coding	short stature homeobox [Source:HGNC Symbol;Acc:HGNC:10853]	NA	NA	NA	NA	NA	NA	NA	NA	NA	NA	NA	NA	80.1929	1.27242	0.329598	3.86054	0.000113139	0.00156289
ENSG00000185960	1	0	0	1	up	SHOX	X	624344	659411	protein_coding	short stature homeobox [Source:HGNC Symbol;Acc:HGNC:10853]	NA	NA	NA	NA	NA	NA	NA	NA	NA	NA	NA	NA	80.1929	1.27242	0.329598	3.86054	0.000113139	0.00156289
ENSG00000185973	2	0	1	1	up	TMLHE	X	155489011	155669944	protein_coding	trimethyllysine hydroxylase, epsilon [Source:HGNC Symbol;Acc:HGNC:18308]	NA	NA	NA	NA	NA	NA	17.5542	2.27116	0.761548	2.9823	0.00286093	0.0312463	700.11	6.61294	0.376003	17.5875	3.07258e-69	2.85085e-66
ENSG00000185985	1	0	0	1	up	SLITRK2	X	145817832	145829856	protein_coding	SLIT and NTRK like family member 2 [Source:HGNC Symbol;Acc:HGNC:13449]	NA	NA	NA	NA	NA	NA	NA	NA	NA	NA	NA	NA	25.4898	4.08621	0.61954	6.59555	4.23669e-11	1.79132e-09
ENSG00000186063	2	1	1	0	down	AIDA	1	222668013	222713210	protein_coding	axin interactor, dorsalization associated [Source:HGNC Symbol;Acc:HGNC:25761]	6656.83	-1.11483	0.18541	-6.01277	1.82379e-09	1.39312e-07	6594.7	-1.12684	0.18822	-5.9868	2.14008e-09	1.47625e-07	NA	NA	NA	NA	NA	NA
ENSG00000186115	2	1	1	0	up	CYP4F2	19	15878023	15898077	protein_coding	cytochrome P450 family 4 subfamily F member 2 [Source:HGNC Symbol;Acc:HGNC:2645]	9.56492	2.36389	0.839301	2.8165	0.00485495	0.0469361	9.60278	2.33932	0.835146	2.80109	0.00509307	0.0475519	NA	NA	NA	NA	NA	NA
ENSG00000186160	2	1	1	0	up	CYP4Z1	1	47067231	47118318	protein_coding	cytochrome P450 family 4 subfamily Z member 1 [Source:HGNC Symbol;Acc:HGNC:20583]	90.0128	1.00658	0.25495	3.94814	7.87613e-05	0.00184691	89.0083	1.02677	0.257887	3.98146	6.84918e-05	0.00160246	NA	NA	NA	NA	NA	NA
ENSG00000186265	1	0	0	1	up	BTLA	3	112463966	112499472	protein_coding	B and T lymphocyte associated [Source:HGNC Symbol;Acc:HGNC:21087]	NA	NA	NA	NA	NA	NA	NA	NA	NA	NA	NA	NA	24.7759	3.04821	0.637421	4.78209	1.73478e-06	3.67206e-05
ENSG00000186288	1	0	0	1	up	PABPC1L2A	X	73077276	73079512	protein_coding	poly(A) binding protein cytoplasmic 1 like 2A [Source:HGNC Symbol;Acc:HGNC:27989]	NA	NA	NA	NA	NA	NA	NA	NA	NA	NA	NA	NA	10.2761	5.63003	1.01569	5.54306	2.97235e-08	8.57363e-07
ENSG00000186352	3	1	1	1	up	ANKRD37	4	185396021	185400628	protein_coding	ankyrin repeat domain 37 [Source:HGNC Symbol;Acc:HGNC:29593]	116.666	1.08447	0.313071	3.46399	0.000532233	0.00873801	119.91	1.11656	0.293969	3.79823	0.000145732	0.00299548	158.204	1.20566	0.31415	3.83785	0.000124116	0.00169213
ENSG00000186367	1	0	0	1	up	MINAR2	5	129748094	129766732	protein_coding	membrane integral NOTCH2 associated receptor 2 [Source:HGNC Symbol;Acc:HGNC:33914]	NA	NA	NA	NA	NA	NA	NA	NA	NA	NA	NA	NA	56.5025	2.84039	0.400322	7.09526	1.29108e-12	6.43653e-11
ENSG00000186393	1	0	0	1	up	KRT26	17	40766238	40772162	protein_coding	keratin 26 [Source:HGNC Symbol;Acc:HGNC:30840]	NA	NA	NA	NA	NA	NA	NA	NA	NA	NA	NA	NA	38.639	3.10425	0.503468	6.16574	7.01561e-10	2.59795e-08
ENSG00000186407	1	0	0	1	up	CD300E	17	74609885	74623738	protein_coding	CD300e molecule [Source:HGNC Symbol;Acc:HGNC:28874]	NA	NA	NA	NA	NA	NA	NA	NA	NA	NA	NA	NA	108.193	4.84117	0.469297	10.3158	5.97885e-25	7.03189e-23
ENSG00000186480	3	1	1	1	up	INSIG1	7	155297776	155310235	protein_coding	insulin induced gene 1 [Source:HGNC Symbol;Acc:HGNC:6083]	4524.35	1.14223	0.0809229	14.115	3.06885e-45	3.40416e-42	4636.24	1.14816	0.0799085	14.3685	8.16115e-47	7.14382e-44	4615.54	1.13526	0.0773676	14.6736	9.52277e-49	3.6986e-46
ENSG00000186513	1	0	0	1	up	OR9Q2	11	58189070	58194053	protein_coding	olfactory receptor family 9 subfamily Q member 2 [Source:HGNC Symbol;Acc:HGNC:15328]	NA	NA	NA	NA	NA	NA	NA	NA	NA	NA	NA	NA	9.45074	5.59386	1.04831	5.33607	9.49819e-08	2.52193e-06
ENSG00000186529	1	0	0	1	up	CYP4F3	19	15640897	15662825	protein_coding	cytochrome P450 family 4 subfamily F member 3 [Source:HGNC Symbol;Acc:HGNC:2646]	NA	NA	NA	NA	NA	NA	NA	NA	NA	NA	NA	NA	78.4891	1.29748	0.324244	4.00156	6.29258e-05	0.000922672
ENSG00000186566	1	0	0	1	up	GPATCH8	17	44395281	44503430	protein_coding	G-patch domain containing 8 [Source:HGNC Symbol;Acc:HGNC:29066]	NA	NA	NA	NA	NA	NA	NA	NA	NA	NA	NA	NA	2499.7	1.13001	0.0925198	12.2138	2.62495e-34	5.28184e-32
ENSG00000186642	1	0	0	1	up	PDE2A	11	72576141	72674591	protein_coding	phosphodiesterase 2A [Source:HGNC Symbol;Acc:HGNC:8777]	NA	NA	NA	NA	NA	NA	NA	NA	NA	NA	NA	NA	21.9509	2.12621	0.722043	2.94472	0.0032325	0.0262322
ENSG00000186766	1	0	0	1	up	FOXI2	10	127737185	127741183	protein_coding	forkhead box I2 [Source:HGNC Symbol;Acc:HGNC:32448]	NA	NA	NA	NA	NA	NA	NA	NA	NA	NA	NA	NA	50.9435	7.11033	0.638277	11.1399	8.02356e-29	1.16523e-26
ENSG00000187021	1	0	0	1	up	PNLIPRP1	10	116590385	116609175	protein_coding	pancreatic lipase related protein 1 [Source:HGNC Symbol;Acc:HGNC:9156]	NA	NA	NA	NA	NA	NA	NA	NA	NA	NA	NA	NA	17.0953	3.91673	0.790246	4.95634	7.18327e-07	1.63222e-05
ENSG00000187372	1	0	0	1	up	PCDHB13	5	141213919	141218979	protein_coding	protocadherin beta 13 [Source:HGNC Symbol;Acc:HGNC:8684]	NA	NA	NA	NA	NA	NA	NA	NA	NA	NA	NA	NA	134.648	1.4636	0.345614	4.23478	2.28773e-05	0.000380551
ENSG00000187498	1	0	0	1	up	COL4A1	13	110148963	110307157	protein_coding	collagen type IV alpha 1 chain [Source:HGNC Symbol;Acc:HGNC:2202]	NA	NA	NA	NA	NA	NA	NA	NA	NA	NA	NA	NA	19.6348	2.16156	0.71814	3.00994	0.002613	0.0220604
ENSG00000187609	1	0	1	0	down	EXD3	9	137306896	137423211	protein_coding	exonuclease 3'-5' domain containing 3 [Source:HGNC Symbol;Acc:HGNC:26023]	NA	NA	NA	NA	NA	NA	157.442	-1.02118	0.211763	-4.82226	1.41941e-06	5.42648e-05	NA	NA	NA	NA	NA	NA
ENSG00000187627	2	0	1	1	up/down	RGPD1	2	86907953	87013976	protein_coding	RANBP2 like and GRIP domain containing 1 [Source:HGNC Symbol;Acc:HGNC:32414]	NA	NA	NA	NA	NA	NA	21.3909	2.72054	0.570893	4.76541	1.88468e-06	7.01506e-05	99.9659	-1.81334	0.668532	-2.71241	0.00667952	0.0460209
ENSG00000187634	3	1	1	1	down	SAMD11	1	923928	944581	protein_coding	sterile alpha motif domain containing 11 [Source:HGNC Symbol;Acc:HGNC:28706]	1944.57	-1.63057	0.14755	-11.051	2.16873e-28	1.08492e-25	1955.29	-1.64088	0.148825	-11.0256	2.87658e-28	1.10639e-25	2090.54	-1.57574	0.149425	-10.5454	5.33624e-26	6.75156e-24
ENSG00000187678	3	1	1	1	down	SPRY4	5	142310427	142326455	protein_coding	sprouty RTK signaling antagonist 4 [Source:HGNC Symbol;Acc:HGNC:15533]	299.724	-1.05979	0.272392	-3.89068	9.99641e-05	0.00224388	298.658	-1.04944	0.27106	-3.87159	0.000108126	0.0023453	316.768	-1.1386	0.292386	-3.89416	9.85392e-05	0.00138411
ENSG00000187736	1	0	0	1	up	NHEJ1	2	219075317	219160865	protein_coding	non-homologous end joining factor 1 [Source:HGNC Symbol;Acc:HGNC:25737]	NA	NA	NA	NA	NA	NA	NA	NA	NA	NA	NA	NA	711.977	1.7472	0.307982	5.67307	1.40258e-08	4.29807e-07
ENSG00000187753	1	0	0	1	up	C9orf153	9	86220265	86259657	protein_coding	chromosome 9 open reading frame 153 [Source:HGNC Symbol;Acc:HGNC:31456]	NA	NA	NA	NA	NA	NA	NA	NA	NA	NA	NA	NA	28.509	1.80472	0.631267	2.85888	0.00425144	0.0324219
ENSG00000187918	1	0	0	1	up	OR51I2	11	5449323	5456518	protein_coding	olfactory receptor family 51 subfamily I member 2 [Source:HGNC Symbol;Acc:HGNC:15201]	NA	NA	NA	NA	NA	NA	NA	NA	NA	NA	NA	NA	120.162	9.38362	0.694696	13.5075	1.41214e-41	4.06622e-39
ENSG00000188039	1	0	1	0	down	NWD1	19	16719975	16817963	protein_coding	NACHT and WD repeat domain containing 1 [Source:HGNC Symbol;Acc:HGNC:27619]	NA	NA	NA	NA	NA	NA	62.5662	-1.00476	0.332408	-3.02267	0.00250551	0.028351	NA	NA	NA	NA	NA	NA
ENSG00000188176	3	1	1	1	up	SMTNL2	17	4583999	4608319	protein_coding	smoothelin like 2 [Source:HGNC Symbol;Acc:HGNC:24764]	4.6144	3.13628	1.11321	2.81734	0.0048424	0.0468325	4.6221	3.14098	1.11435	2.81866	0.00482248	0.0455935	6.37202	4.36419	1.20267	3.62876	0.000284787	0.00351792
ENSG00000188219	1	0	0	1	down	POTEE	2	131218067	131265278	protein_coding	POTE ankyrin domain family member E [Source:HGNC Symbol;Acc:HGNC:33895]	NA	NA	NA	NA	NA	NA	NA	NA	NA	NA	NA	NA	56.1167	-1.81454	0.568616	-3.19115	0.00141707	0.0134545
ENSG00000188375	1	0	0	1	up	H3-5	12	31791185	31792298	protein_coding	H3.5 histone [Source:HGNC Symbol;Acc:HGNC:33164]	NA	NA	NA	NA	NA	NA	NA	NA	NA	NA	NA	NA	8.65669	2.67967	0.901323	2.97305	0.00294859	0.0242583
ENSG00000188394	1	0	0	1	up	GPR21	9	123034527	123035696	protein_coding	G protein-coupled receptor 21 [Source:HGNC Symbol;Acc:HGNC:4476]	NA	NA	NA	NA	NA	NA	NA	NA	NA	NA	NA	NA	8.46755	8.87765	1.67053	5.31428	1.07083e-07	2.8208e-06
ENSG00000188529	1	0	0	1	up	SRSF10	1	23964347	23980927	protein_coding	serine and arginine rich splicing factor 10 [Source:HGNC Symbol;Acc:HGNC:16713]	NA	NA	NA	NA	NA	NA	NA	NA	NA	NA	NA	NA	9557.38	1.23234	0.0842231	14.6319	1.75886e-48	6.67608e-46
ENSG00000188549	3	1	1	1	down	CCDC9B	15	40331452	40340967	protein_coding	coiled-coil domain containing 9B [Source:HGNC Symbol;Acc:HGNC:33488]	766.485	-1.11126	0.120444	-9.22635	2.80012e-20	7.68166e-18	767.213	-1.11059	0.122275	-9.08275	1.0587e-19	2.29702e-17	798.061	-1.16986	0.222814	-5.25038	1.51785e-07	3.84668e-06
ENSG00000188641	1	0	0	1	up	DPYD	1	97077743	97995000	protein_coding	dihydropyrimidine dehydrogenase [Source:HGNC Symbol;Acc:HGNC:3012]	NA	NA	NA	NA	NA	NA	NA	NA	NA	NA	NA	NA	55.4609	4.30655	0.419162	10.2742	9.21145e-25	1.07581e-22
ENSG00000188747	3	1	1	1	down	NOXA1	9	137423350	137434406	protein_coding	NADPH oxidase activator 1 [Source:HGNC Symbol;Acc:HGNC:10668]	101.349	-1.14418	0.269954	-4.23843	2.25086e-05	0.000645965	101.542	-1.14501	0.268527	-4.26405	2.00753e-05	0.000570672	89.1926	-1.09583	0.328743	-3.33339	0.000857931	0.00891064
ENSG00000188760	2	1	1	0	down	TMEM198	2	219543663	219550595	protein_coding	transmembrane protein 198 [Source:HGNC Symbol;Acc:HGNC:33704]	35.389	-1.46899	0.49903	-2.94369	0.00324328	0.0348403	35.7381	-1.48622	0.50226	-2.95907	0.00308565	0.0329391	NA	NA	NA	NA	NA	NA
ENSG00000188766	2	1	1	0	down	SPRED3	19	38388421	38399587	protein_coding	sprouty related EVH1 domain containing 3 [Source:HGNC Symbol;Acc:HGNC:31041]	57.3559	-1.14258	0.359562	-3.17771	0.00148446	0.0195928	57.3706	-1.14017	0.359701	-3.16978	0.00152554	0.0197078	NA	NA	NA	NA	NA	NA
ENSG00000188778	1	0	0	1	up	ADRB3	8	37962990	37966599	protein_coding	adrenoceptor beta 3 [Source:HGNC Symbol;Acc:HGNC:288]	NA	NA	NA	NA	NA	NA	NA	NA	NA	NA	NA	NA	10.924	6.35247	1.27584	4.97904	6.39005e-07	1.472e-05
ENSG00000188817	1	0	0	1	up	SNTN	3	63652675	63679020	protein_coding	sentan, cilia apical structure protein [Source:HGNC Symbol;Acc:HGNC:33706]	NA	NA	NA	NA	NA	NA	NA	NA	NA	NA	NA	NA	85.9832	1.52453	0.424906	3.58792	0.000333329	0.00404279
ENSG00000188916	1	0	0	1	up	INSYN2A	10	127135426	127196591	protein_coding	inhibitory synaptic factor 2A [Source:HGNC Symbol;Acc:HGNC:33859]	NA	NA	NA	NA	NA	NA	NA	NA	NA	NA	NA	NA	7.97065	2.55132	0.869737	2.93343	0.00335235	0.0268913
ENSG00000189420	1	0	0	1	up	ZFP92	X	153418322	153426481	protein_coding	ZFP92 zinc finger protein [Source:HGNC Symbol;Acc:HGNC:12865]	NA	NA	NA	NA	NA	NA	NA	NA	NA	NA	NA	NA	46.9179	6.13485	0.514709	11.9191	9.41708e-33	1.65552e-30
ENSG00000196092	1	0	0	1	up	PAX5	9	36833269	37034268	protein_coding	paired box 5 [Source:HGNC Symbol;Acc:HGNC:8619]	NA	NA	NA	NA	NA	NA	NA	NA	NA	NA	NA	NA	32.9449	4.79135	0.910642	5.26151	1.4288e-07	3.64311e-06
ENSG00000196136	1	0	0	1	up	SERPINA3	14	94612384	94624055	protein_coding	serpin family A member 3 [Source:HGNC Symbol;Acc:HGNC:16]	NA	NA	NA	NA	NA	NA	NA	NA	NA	NA	NA	NA	40.1888	3.27044	0.480491	6.80645	1.00037e-11	4.62804e-10
ENSG00000196242	1	0	0	1	up	OR2C3	1	247524677	247536440	protein_coding	olfactory receptor family 2 subfamily C member 3 [Source:HGNC Symbol;Acc:HGNC:15005]	NA	NA	NA	NA	NA	NA	NA	NA	NA	NA	NA	NA	40.6772	1.77117	0.564427	3.13799	0.00170111	0.0155417
ENSG00000196248	1	0	0	1	up	OR10S1	11	123976661	123977781	protein_coding	olfactory receptor family 10 subfamily S member 1 [Source:HGNC Symbol;Acc:HGNC:14807]	NA	NA	NA	NA	NA	NA	NA	NA	NA	NA	NA	NA	4.60822	7.95869	2.90247	2.74204	0.0061059	0.0429367
ENSG00000196358	1	0	0	1	up	NTNG2	9	132161676	132244526	protein_coding	netrin G2 [Source:HGNC Symbol;Acc:HGNC:14288]	NA	NA	NA	NA	NA	NA	NA	NA	NA	NA	NA	NA	471.378	7.01607	0.316015	22.2017	3.30879e-109	6.90752e-106
ENSG00000196361	1	0	0	1	up	ELAVL3	19	11451326	11481046	protein_coding	ELAV like RNA binding protein 3 [Source:HGNC Symbol;Acc:HGNC:3314]	NA	NA	NA	NA	NA	NA	NA	NA	NA	NA	NA	NA	11.6455	3.02104	0.950889	3.17707	0.0014877	0.0140215
ENSG00000196517	3	1	1	1	up	SLC6A9	1	43991500	44031467	protein_coding	solute carrier family 6 member 9 [Source:HGNC Symbol;Acc:HGNC:11056]	725.276	1.45121	0.119706	12.1231	7.96641e-34	5.97785e-31	724.739	1.45072	0.117883	12.3064	8.36216e-35	4.61464e-32	705.776	1.39161	0.140643	9.89462	4.39281e-23	4.47343e-21
ENSG00000196562	1	0	0	1	up	SULF2	20	47656348	47786616	protein_coding	sulfatase 2 [Source:HGNC Symbol;Acc:HGNC:20392]	NA	NA	NA	NA	NA	NA	NA	NA	NA	NA	NA	NA	70.2541	2.53542	0.373365	6.79074	1.11564e-11	5.11875e-10
ENSG00000196628	1	0	0	1	up	TCF4	18	55222185	55664787	protein_coding	transcription factor 4 [Source:HGNC Symbol;Acc:HGNC:11634]	NA	NA	NA	NA	NA	NA	NA	NA	NA	NA	NA	NA	648.243	1.31375	0.249199	5.27188	1.3503e-07	3.4588e-06
ENSG00000196666	1	0	0	1	up	FAM180B	11	47586693	47589194	protein_coding	family with sequence similarity 180 member B [Source:HGNC Symbol;Acc:HGNC:34451]	NA	NA	NA	NA	NA	NA	NA	NA	NA	NA	NA	NA	14.153	2.61215	0.938442	2.7835	0.00537764	0.0390487
ENSG00000196730	3	1	1	1	down	DAPK1	9	87497228	87708634	protein_coding	death associated protein kinase 1 [Source:HGNC Symbol;Acc:HGNC:2674]	354.194	-2.13682	0.293099	-7.29046	3.08904e-13	4.06241e-11	352.031	-2.15144	0.294595	-7.30305	2.81326e-13	3.17398e-11	351.46	-2.09726	0.312043	-6.72105	1.80419e-11	8.03513e-10
ENSG00000196747	3	1	1	1	down	H2AC13	6	27808199	27808701	protein_coding	H2A clustered histone 13 [Source:HGNC Symbol;Acc:HGNC:4725]	227.308	-1.22409	0.194447	-6.29521	3.06989e-10	2.65499e-08	228.3	-1.19706	0.19113	-6.26305	3.77513e-10	2.95777e-08	234.157	-1.30633	0.245526	-5.32056	1.03451e-07	2.74243e-06
ENSG00000196792	1	0	0	1	up	STRN3	14	30893799	31026401	protein_coding	striatin 3 [Source:HGNC Symbol;Acc:HGNC:15720]	NA	NA	NA	NA	NA	NA	NA	NA	NA	NA	NA	NA	8047.36	1.83296	0.223952	8.18459	2.73243e-16	1.84754e-14
ENSG00000196826	1	0	0	1	up		19	12461559	12551474	protein_coding	novel zinc finger protein	NA	NA	NA	NA	NA	NA	NA	NA	NA	NA	NA	NA	262.27	2.44647	0.185321	13.2012	8.63249e-40	2.28843e-37
ENSG00000196834	1	0	0	1	down	POTEI	2	130459455	130509707	protein_coding	POTE ankyrin domain family member I [Source:HGNC Symbol;Acc:HGNC:37093]	NA	NA	NA	NA	NA	NA	NA	NA	NA	NA	NA	NA	307.543	-1.17247	0.302202	-3.87976	0.000104558	0.00145762
ENSG00000196862	1	0	1	0	up	RGPD4	2	107826937	107890841	protein_coding	RANBP2 like and GRIP domain containing 4 [Source:HGNC Symbol;Acc:HGNC:32417]	NA	NA	NA	NA	NA	NA	8.80055	2.22647	0.751226	2.96378	0.00303889	0.0326045	NA	NA	NA	NA	NA	NA
ENSG00000196876	1	0	0	1	up	SCN8A	12	51590266	51812864	protein_coding	sodium voltage-gated channel alpha subunit 8 [Source:HGNC Symbol;Acc:HGNC:10596]	NA	NA	NA	NA	NA	NA	NA	NA	NA	NA	NA	NA	51.6291	1.64762	0.383569	4.2955	1.74296e-05	0.00029825
ENSG00000196917	2	1	1	0	up	HCAR1	12	122726076	122730844	protein_coding	hydroxycarboxylic acid receptor 1 [Source:HGNC Symbol;Acc:HGNC:4532]	4.40029	4.11435	1.42506	2.88715	0.00388751	0.0397524	4.37622	4.36413	1.42361	3.06555	0.00217269	0.0256172	NA	NA	NA	NA	NA	NA
ENSG00000196972	3	1	1	1	down	SMIM10L2B	X	135094985	135098712	protein_coding	small integral membrane protein 10 like 2B [Source:HGNC Symbol;Acc:HGNC:34500]	160.813	-1.40609	0.274722	-5.11821	3.08441e-07	1.48757e-05	160.945	-1.40501	0.275025	-5.10867	3.24434e-07	1.44234e-05	160.132	-1.45633	0.317616	-4.58518	4.53599e-06	8.92292e-05
ENSG00000197093	1	0	0	1	up	GAL3ST4	7	100159244	100168617	protein_coding	galactose-3-O-sulfotransferase 4 [Source:HGNC Symbol;Acc:HGNC:24145]	NA	NA	NA	NA	NA	NA	NA	NA	NA	NA	NA	NA	107.186	1.67824	0.371787	4.51399	6.36178e-06	0.000121426
ENSG00000197106	1	0	0	1	up	SLC6A17	1	110150494	110202202	protein_coding	solute carrier family 6 member 17 [Source:HGNC Symbol;Acc:HGNC:31399]	NA	NA	NA	NA	NA	NA	NA	NA	NA	NA	NA	NA	39.7894	1.46952	0.463825	3.16827	0.0015335	0.0143318
ENSG00000197125	1	0	0	1	up	OR8B8	11	124437445	124445696	protein_coding	olfactory receptor family 8 subfamily B member 8 [Source:HGNC Symbol;Acc:HGNC:8477]	NA	NA	NA	NA	NA	NA	NA	NA	NA	NA	NA	NA	32.7041	1.6515	0.473596	3.48715	0.000488189	0.0055502
ENSG00000197261	2	1	1	0	up	C6orf141	6	49550646	49561907	protein_coding	chromosome 6 open reading frame 141 [Source:HGNC Symbol;Acc:HGNC:21351]	4.90933	3.52885	1.12615	3.13356	0.00172701	0.0217586	4.91665	3.53361	1.12716	3.13496	0.00171878	0.0214872	NA	NA	NA	NA	NA	NA
ENSG00000197410	1	0	0	1	up	DCHS2	4	154231742	154491799	protein_coding	dachsous cadherin-related 2 [Source:HGNC Symbol;Acc:HGNC:23111]	NA	NA	NA	NA	NA	NA	NA	NA	NA	NA	NA	NA	446.721	10.2679	0.793217	12.9446	2.52168e-38	6.10357e-36
ENSG00000197461	1	0	0	1	up	PDGFA	7	497258	520296	protein_coding	platelet derived growth factor subunit A [Source:HGNC Symbol;Acc:HGNC:8799]	NA	NA	NA	NA	NA	NA	NA	NA	NA	NA	NA	NA	1915.97	3.24069	0.517506	6.26213	3.79764e-10	1.45136e-08
ENSG00000197520	2	1	1	0	down	FAM177B	1	222737207	222750805	protein_coding	family with sequence similarity 177 member B [Source:HGNC Symbol;Acc:HGNC:34395]	109.279	-1.38615	0.370329	-3.74301	0.000181827	0.00368462	109.439	-1.3863	0.370042	-3.74632	0.000179446	0.00356994	NA	NA	NA	NA	NA	NA
ENSG00000197614	1	0	0	1	up	MFAP5	12	8637346	8662888	protein_coding	microfibril associated protein 5 [Source:HGNC Symbol;Acc:HGNC:29673]	NA	NA	NA	NA	NA	NA	NA	NA	NA	NA	NA	NA	81.0015	2.26675	0.379205	5.97764	2.26398e-09	7.81213e-08
ENSG00000197629	1	0	0	1	up	MPEG1	11	59208510	59212927	protein_coding	macrophage expressed 1 [Source:HGNC Symbol;Acc:HGNC:29619]	NA	NA	NA	NA	NA	NA	NA	NA	NA	NA	NA	NA	62.289	5.85392	0.440308	13.2951	2.47275e-40	6.77007e-38
ENSG00000197826	1	0	0	1	up	CFAP299	4	80335720	80963756	protein_coding	cilia and flagella associated protein 299 [Source:HGNC Symbol;Acc:HGNC:28554]	NA	NA	NA	NA	NA	NA	NA	NA	NA	NA	NA	NA	17.602	2.21252	0.672236	3.29128	0.000997338	0.0100888
ENSG00000197943	1	0	0	1	up	PLCG2	16	81739097	81962685	protein_coding	phospholipase C gamma 2 [Source:HGNC Symbol;Acc:HGNC:9066]	NA	NA	NA	NA	NA	NA	NA	NA	NA	NA	NA	NA	1130.93	3.10395	0.258667	11.9998	3.56085e-33	6.53515e-31
ENSG00000197953	1	0	0	1	up	AADACL2	3	151733916	151761339	protein_coding	arylacetamide deacetylase like 2 [Source:HGNC Symbol;Acc:HGNC:24427]	NA	NA	NA	NA	NA	NA	NA	NA	NA	NA	NA	NA	27.6393	1.53149	0.474575	3.22708	0.0012506	0.0121432
ENSG00000197956	3	1	1	1	up	S100A6	1	153534599	153536244	protein_coding	S100 calcium binding protein A6 [Source:HGNC Symbol;Acc:HGNC:10496]	3.49452	6.56245	1.65056	3.9759	7.01133e-05	0.00167648	48.9708	10.4257	1.24315	8.38652	5.00735e-17	8.14817e-15	2.3131	6.01778	2.22913	2.69961	0.00694206	0.0473609
ENSG00000197976	1	0	0	1	up	AKAP17A	X	1591604	1602520	protein_coding	A-kinase anchoring protein 17A [Source:HGNC Symbol;Acc:HGNC:18783]	NA	NA	NA	NA	NA	NA	NA	NA	NA	NA	NA	NA	1331.42	1.57369	0.445822	3.52986	0.000415773	0.00487971
ENSG00000197976	1	0	0	1	up	AKAP17A	X	1591604	1602520	protein_coding	A-kinase anchoring protein 17A [Source:HGNC Symbol;Acc:HGNC:18783]	NA	NA	NA	NA	NA	NA	NA	NA	NA	NA	NA	NA	1331.42	1.57369	0.445822	3.52986	0.000415773	0.00487971
ENSG00000198301	1	0	1	0	up	SDAD1	4	75940950	75990962	protein_coding	SDA1 domain containing 1 [Source:HGNC Symbol;Acc:HGNC:25537]	NA	NA	NA	NA	NA	NA	6498.95	1.17804	0.114382	10.2992	7.10586e-25	2.22694e-22	NA	NA	NA	NA	NA	NA
ENSG00000198369	1	0	0	1	up	SPRED2	2	65310851	65432637	protein_coding	sprouty related EVH1 domain containing 2 [Source:HGNC Symbol;Acc:HGNC:17722]	NA	NA	NA	NA	NA	NA	NA	NA	NA	NA	NA	NA	1736.88	1.88465	0.261805	7.19869	6.07951e-13	3.16305e-11
ENSG00000198502	2	1	1	0	up	HLA-DRB5	6	32517353	32530287	protein_coding	major histocompatibility complex, class II, DR beta 5 [Source:HGNC Symbol;Acc:HGNC:4953]	4.71719	4.84021	1.58309	3.05744	0.0022324	0.0264908	4.75541	4.53412	1.57265	2.8831	0.00393787	0.0390729	NA	NA	NA	NA	NA	NA
ENSG00000198535	2	1	1	0	up	C2CD4A	15	62066977	62070917	protein_coding	C2 calcium dependent domain containing 4A [Source:HGNC Symbol;Acc:HGNC:33627]	2.7028	7.32034	1.91316	3.82632	0.000130075	0.00277359	2.70591	7.32384	1.91452	3.82541	0.000130554	0.00272095	NA	NA	NA	NA	NA	NA
ENSG00000198542	1	0	0	1	up	ITGBL1	13	101452593	101720856	protein_coding	integrin subunit beta like 1 [Source:HGNC Symbol;Acc:HGNC:6164]	NA	NA	NA	NA	NA	NA	NA	NA	NA	NA	NA	NA	14.6105	4.00134	0.703003	5.69178	1.2572e-08	3.88106e-07
ENSG00000198569	1	0	0	1	down	SLC34A3	9	137230757	137236555	protein_coding	solute carrier family 34 member 3 [Source:HGNC Symbol;Acc:HGNC:20305]	NA	NA	NA	NA	NA	NA	NA	NA	NA	NA	NA	NA	262.466	-1.13758	0.214002	-5.31574	1.06224e-07	2.8026e-06
ENSG00000198570	1	0	0	1	up	RD3	1	211476522	211492917	protein_coding	retinal degeneration 3, GUCY2D regulator [Source:HGNC Symbol;Acc:HGNC:19689]	NA	NA	NA	NA	NA	NA	NA	NA	NA	NA	NA	NA	67.771	3.11233	0.342631	9.0836	1.05045e-19	8.86036e-18
ENSG00000198597	1	0	0	1	up	ZNF536	19	30228290	30713538	protein_coding	zinc finger protein 536 [Source:HGNC Symbol;Acc:HGNC:29025]	NA	NA	NA	NA	NA	NA	NA	NA	NA	NA	NA	NA	3.13424	5.49696	2.03023	2.70755	0.00677815	0.0465086
ENSG00000198704	1	0	0	1	up	GPX6	6	28503296	28528215	protein_coding	glutathione peroxidase 6 [Source:HGNC Symbol;Acc:HGNC:4558]	NA	NA	NA	NA	NA	NA	NA	NA	NA	NA	NA	NA	22.1312	6.98203	0.859995	8.11868	4.71263e-16	3.13569e-14
ENSG00000198712	3	1	1	1	down	MT-CO2	MT	7586	8269	protein_coding	mitochondrially encoded cytochrome c oxidase II [Source:HGNC Symbol;Acc:HGNC:7421]	141391	-1.05934	0.140983	-7.51398	5.73548e-14	8.08449e-12	141108	-1.05613	0.140259	-7.52985	5.07975e-14	6.19949e-12	155189	-1.14281	0.160169	-7.13505	9.67518e-13	4.9114e-11
ENSG00000198727	3	1	1	1	down	MT-CYB	MT	14747	15887	protein_coding	mitochondrially encoded cytochrome b [Source:HGNC Symbol;Acc:HGNC:7427]	180491	-1.1308	0.161638	-6.9959	2.63554e-12	3.07035e-10	180085	-1.127	0.160755	-7.01069	2.3715e-12	2.40802e-10	183360	-1.16806	0.168859	-6.91734	4.60201e-12	2.15894e-10
ENSG00000198763	3	1	1	1	down	MT-ND2	MT	4470	5511	protein_coding	mitochondrially encoded NADH:ubiquinone oxidoreductase core subunit 2 [Source:HGNC Symbol;Acc:HGNC:7456]	130328	-1.02524	0.160493	-6.38807	1.67989e-10	1.54726e-08	130803	-1.03351	0.160421	-6.44248	1.17536e-10	9.87965e-09	182140	-1.07707	0.166573	-6.46608	1.00577e-10	4.04754e-09
ENSG00000198786	1	0	0	1	down	MT-ND5	MT	12337	14148	protein_coding	mitochondrially encoded NADH:ubiquinone oxidoreductase core subunit 5 [Source:HGNC Symbol;Acc:HGNC:7461]	NA	NA	NA	NA	NA	NA	NA	NA	NA	NA	NA	NA	151275	-1.00814	0.211309	-4.77095	1.83363e-06	3.84717e-05
ENSG00000198795	2	1	0	1	up	ZNF521	18	25061924	25352190	protein_coding	zinc finger protein 521 [Source:HGNC Symbol;Acc:HGNC:24605]	3.97195	4.80162	1.37979	3.47996	0.000501484	0.00832658	NA	NA	NA	NA	NA	NA	38.4219	8.64642	1.06527	8.11668	4.79107e-16	3.17522e-14
ENSG00000198804	3	1	1	1	down	MT-CO1	MT	5904	7445	protein_coding	mitochondrially encoded cytochrome c oxidase I [Source:HGNC Symbol;Acc:HGNC:7419]	351469	-1.14421	0.163887	-6.98172	2.9158e-12	3.3814e-10	350303	-1.13499	0.16316	-6.95634	3.49224e-12	3.46291e-10	510500	-1.16005	0.16462	-7.04683	1.83041e-12	8.9647e-11
ENSG00000198842	3	1	1	1	up	DUSP27	1	167094075	167129165	protein_coding	dual specificity phosphatase 27, atypical [Source:HGNC Symbol;Acc:HGNC:25034]	244.951	2.3633	0.189189	12.4917	8.28559e-36	6.40577e-33	245.12	2.3708	0.191004	12.4123	2.2414e-35	1.2644e-32	244.648	2.35838	0.220383	10.7013	1.00366e-26	1.31985e-24
ENSG00000198846	2	1	1	0	up	TOX	8	58805412	59119147	protein_coding	thymocyte selection associated high mobility group box [Source:HGNC Symbol;Acc:HGNC:18988]	2.7028	7.32034	1.91316	3.82632	0.000130075	0.00277359	4.23894	7.83352	1.74078	4.50002	6.7948e-06	0.000220008	NA	NA	NA	NA	NA	NA
ENSG00000198886	3	1	1	1	down	MT-ND4	MT	10760	12137	protein_coding	mitochondrially encoded NADH:ubiquinone oxidoreductase core subunit 4 [Source:HGNC Symbol;Acc:HGNC:7459]	380304	-1.08352	0.193251	-5.60682	2.06072e-08	1.28861e-06	381281	-1.08757	0.194172	-5.60104	2.13072e-08	1.25787e-06	368671	-1.11068	0.198198	-5.6039	2.09578e-08	6.22803e-07
ENSG00000198888	3	1	1	1	down	MT-ND1	MT	3307	4262	protein_coding	mitochondrially encoded NADH:ubiquinone oxidoreductase core subunit 1 [Source:HGNC Symbol;Acc:HGNC:7455]	138812	-1.04967	0.163884	-6.40497	1.50395e-10	1.39528e-08	138695	-1.04587	0.163526	-6.39574	1.59774e-10	1.31684e-08	155599	-1.10534	0.171747	-6.43589	1.22755e-10	4.91636e-09
ENSG00000198899	3	1	1	1	down	MT-ATP6	MT	8527	9207	protein_coding	mitochondrially encoded ATP synthase membrane subunit 6 [Source:HGNC Symbol;Acc:HGNC:7414]	141227	-1.20718	0.17683	-6.82678	8.68421e-12	9.63306e-10	141204	-1.2136	0.18065	-6.71799	1.84247e-11	1.7387e-09	172131	-1.25163	0.180554	-6.93215	4.145e-12	1.95553e-10
ENSG00000198909	1	0	0	1	up	MAP3K3	17	63622415	63696303	protein_coding	mitogen-activated protein kinase kinase kinase 3 [Source:HGNC Symbol;Acc:HGNC:6855]	NA	NA	NA	NA	NA	NA	NA	NA	NA	NA	NA	NA	3411.12	1.29153	0.214813	6.01236	1.82844e-09	6.40183e-08
ENSG00000198938	1	0	0	1	down	MT-CO3	MT	9207	9990	protein_coding	mitochondrially encoded cytochrome c oxidase III [Source:HGNC Symbol;Acc:HGNC:7422]	NA	NA	NA	NA	NA	NA	NA	NA	NA	NA	NA	NA	242148	-1.0043	0.151052	-6.64872	2.95645e-11	1.2693e-09
ENSG00000198947	1	0	0	1	up	DMD	X	31097677	33339441	protein_coding	dystrophin [Source:HGNC Symbol;Acc:HGNC:2928]	NA	NA	NA	NA	NA	NA	NA	NA	NA	NA	NA	NA	53.9884	3.9494	0.607375	6.50241	7.90439e-11	3.25954e-09
ENSG00000203857	2	1	1	0	down	HSD3B1	1	119507198	119515054	protein_coding	hydroxy-delta-5-steroid dehydrogenase, 3 beta- and steroid delta-isomerase 1 [Source:HGNC Symbol;Acc:HGNC:5217]	42.6807	-1.24579	0.425337	-2.92894	0.00340115	0.0360805	42.5076	-1.23522	0.425642	-2.90202	0.00370765	0.037441	NA	NA	NA	NA	NA	NA
ENSG00000203989	1	0	0	1	up	RHOXF2B	X	120070672	120077705	protein_coding	Rhox homeobox family member 2B [Source:HGNC Symbol;Acc:HGNC:33519]	NA	NA	NA	NA	NA	NA	NA	NA	NA	NA	NA	NA	12.4474	3.39192	0.913758	3.71205	0.000205585	0.00263102
ENSG00000204183	2	1	1	0	up	GDF5OS	20	35433029	35435450	protein_coding	growth differentiation factor 5 opposite strand [Source:HGNC Symbol;Acc:HGNC:33435]	47.0121	3.85401	0.448585	8.59148	8.58594e-18	1.92152e-15	6.65685	3.50054	1.09302	3.20265	0.00136171	0.0179756	NA	NA	NA	NA	NA	NA
ENSG00000204335	2	1	1	0	up	SP5	2	170715337	170718078	protein_coding	Sp5 transcription factor [Source:HGNC Symbol;Acc:HGNC:14529]	17.0772	1.54306	0.526797	2.92913	0.00339909	0.0360736	16.996	1.57922	0.526952	2.9969	0.00272741	0.0302206	NA	NA	NA	NA	NA	NA
ENSG00000204442	1	0	0	1	up	FAM155A	13	107163510	107867496	protein_coding	family with sequence similarity 155 member A [Source:HGNC Symbol;Acc:HGNC:33877]	NA	NA	NA	NA	NA	NA	NA	NA	NA	NA	NA	NA	64.0935	3.22646	0.385733	8.3645	6.03722e-17	4.29053e-15
ENSG00000204839	1	0	0	1	down	MROH6	8	143566192	143572772	protein_coding	maestro heat like repeat family member 6 [Source:HGNC Symbol;Acc:HGNC:27814]	NA	NA	NA	NA	NA	NA	NA	NA	NA	NA	NA	NA	486.431	-1.00554	0.284193	-3.53824	0.000402797	0.00474743
ENSG00000204923	1	0	0	1	up	FBXO48	2	68459422	68467294	protein_coding	F-box protein 48 [Source:HGNC Symbol;Acc:HGNC:33857]	NA	NA	NA	NA	NA	NA	NA	NA	NA	NA	NA	NA	220.475	1.05391	0.239551	4.39953	1.08485e-05	0.000195872
ENSG00000204965	1	0	0	1	up	PCDHA5	5	140821604	141012347	protein_coding	protocadherin alpha 5 [Source:HGNC Symbol;Acc:HGNC:8671]	NA	NA	NA	NA	NA	NA	NA	NA	NA	NA	NA	NA	22.5007	2.63433	0.695193	3.78936	0.000151038	0.00200038
ENSG00000204983	3	1	1	1	up	PRSS1	7	142749468	142753076	protein_coding	serine protease 1 [Source:HGNC Symbol;Acc:HGNC:9475]	89.2126	1.65175	0.360163	4.58613	4.5154e-06	0.000159338	88.5175	1.67462	0.36632	4.57147	4.84307e-06	0.000163052	82.7234	1.72085	0.468698	3.67156	0.000241079	0.00304328
ENSG00000205089	1	0	0	1	up	CCNI2	5	132747445	132754403	protein_coding	cyclin I family member 2 [Source:HGNC Symbol;Acc:HGNC:33869]	NA	NA	NA	NA	NA	NA	NA	NA	NA	NA	NA	NA	22.6019	2.8015	0.597012	4.69254	2.69829e-06	5.50233e-05
ENSG00000205413	2	1	1	0	down	SAMD9	7	93099513	93118023	protein_coding	sterile alpha motif domain containing 9 [Source:HGNC Symbol;Acc:HGNC:1348]	95.6529	-1.18208	0.330122	-3.58073	0.000342636	0.00616044	96.1431	-1.18989	0.331077	-3.59399	0.000325655	0.00570121	NA	NA	NA	NA	NA	NA
ENSG00000205457	1	0	0	1	up	TP53TG3C	16	33193659	33196858	protein_coding	TP53 target 3C [Source:HGNC Symbol;Acc:HGNC:42962]	NA	NA	NA	NA	NA	NA	NA	NA	NA	NA	NA	NA	4.21566	7.78657	2.37343	3.28073	0.00103539	0.0104044
ENSG00000205517	3	1	1	1	down	RGL3	19	11384341	11419342	protein_coding	ral guanine nucleotide dissociation stimulator like 3 [Source:HGNC Symbol;Acc:HGNC:30282]	839.386	-1.0518	0.111285	-9.45142	3.34268e-21	1.01526e-18	842.16	-1.05573	0.110632	-9.54275	1.39096e-21	3.67807e-19	737.861	-1.06845	0.1498	-7.13249	9.85717e-13	4.98863e-11
ENSG00000205542	1	0	0	1	down	TMSB4X	X	12975110	12977227	protein_coding	thymosin beta 4 X-linked [Source:HGNC Symbol;Acc:HGNC:11881]	NA	NA	NA	NA	NA	NA	NA	NA	NA	NA	NA	NA	1349.35	-1.00627	0.0996021	-10.1029	5.36336e-24	5.81646e-22
ENSG00000205593	1	0	0	1	down	DENND6B	22	50309030	50327012	protein_coding	DENN domain containing 6B [Source:HGNC Symbol;Acc:HGNC:32690]	NA	NA	NA	NA	NA	NA	NA	NA	NA	NA	NA	NA	168.254	-1.46475	0.337083	-4.34536	1.39046e-05	0.000245218
ENSG00000205678	1	0	0	1	up	TECRL	4	64275257	64409468	protein_coding	trans-2,3-enoyl-CoA reductase like [Source:HGNC Symbol;Acc:HGNC:27365]	NA	NA	NA	NA	NA	NA	NA	NA	NA	NA	NA	NA	40.1063	1.19428	0.398349	2.99807	0.00271698	0.0227793
ENSG00000205869	3	1	1	1	down	KRTAP5-1	11	1584342	1585283	protein_coding	keratin associated protein 5-1 [Source:HGNC Symbol;Acc:HGNC:23596]	19.6107	-3.68704	1.0632	-3.46787	0.000524599	0.00864701	19.6629	-3.69037	1.06633	-3.46082	0.00053853	0.00863588	20.3386	-3.26051	1.06552	-3.06003	0.00221318	0.0192814
ENSG00000205922	1	0	0	1	up		19	1753506	1780988	protein_coding	one cut homeobox 3 [Source:NCBI gene;Acc:390874]	NA	NA	NA	NA	NA	NA	NA	NA	NA	NA	NA	NA	71.4798	1.08481	0.295643	3.66934	0.000243181	0.00306287
ENSG00000205927	1	0	0	1	up	OLIG2	21	33025935	33029196	protein_coding	oligodendrocyte transcription factor 2 [Source:HGNC Symbol;Acc:HGNC:9398]	NA	NA	NA	NA	NA	NA	NA	NA	NA	NA	NA	NA	10.6497	6.51333	1.24029	5.25148	1.50883e-07	3.82964e-06
ENSG00000206052	1	0	0	1	up	DOK6	18	69400888	69849087	protein_coding	docking protein 6 [Source:HGNC Symbol;Acc:HGNC:28301]	NA	NA	NA	NA	NA	NA	NA	NA	NA	NA	NA	NA	25.1191	3.4311	0.599737	5.72101	1.05895e-08	3.31191e-07
ENSG00000206199	1	0	0	1	up	ANKUB1	3	149761100	149968385	protein_coding	ankyrin repeat and ubiquitin domain containing 1 [Source:HGNC Symbol;Acc:HGNC:29642]	NA	NA	NA	NA	NA	NA	NA	NA	NA	NA	NA	NA	13.9204	1.97239	0.685345	2.87794	0.00400276	0.0309348
ENSG00000206538	1	0	1	0	up	VGLL3	3	86876388	86991149	protein_coding	vestigial like family member 3 [Source:HGNC Symbol;Acc:HGNC:24327]	NA	NA	NA	NA	NA	NA	11.3318	5.75068	1.0667	5.39109	7.00332e-08	3.64302e-06	NA	NA	NA	NA	NA	NA
ENSG00000211448	1	0	0	1	down	DIO2	14	80197527	80387757	protein_coding	iodothyronine deiodinase 2 [Source:HGNC Symbol;Acc:HGNC:2884]	NA	NA	NA	NA	NA	NA	NA	NA	NA	NA	NA	NA	41.6268	-1.32912	0.436904	-3.04214	0.00234906	0.0202121
ENSG00000212907	3	1	1	1	down	MT-ND4L	MT	10470	10766	protein_coding	mitochondrially encoded NADH:ubiquinone oxidoreductase core subunit 4L [Source:HGNC Symbol;Acc:HGNC:7460]	49710	-1.06358	0.174805	-6.0844	1.1693e-09	9.15105e-08	49628.5	-1.06073	0.174485	-6.0792	1.20787e-09	8.68605e-08	43815.3	-1.15304	0.199397	-5.78264	7.35394e-09	2.36189e-07
ENSG00000213085	3	1	1	1	down	CFAP45	1	159872364	159900165	protein_coding	cilia and flagella associated protein 45 [Source:HGNC Symbol;Acc:HGNC:17229]	44.7739	-1.46838	0.45575	-3.2219	0.00127345	0.0174675	44.8416	-1.46896	0.455119	-3.22764	0.00124814	0.0168712	43.6166	-1.55743	0.511858	-3.0427	0.00234469	0.0201887
ENSG00000213203	1	0	0	1	up	GIMAP1	7	150716606	150724284	protein_coding	GTPase, IMAP family member 1 [Source:HGNC Symbol;Acc:HGNC:23237]	NA	NA	NA	NA	NA	NA	NA	NA	NA	NA	NA	NA	90.7316	3.38453	0.392249	8.62853	6.21459e-18	4.73926e-16
ENSG00000213626	1	1	0	0	up	LBH	2	30231534	30323730	protein_coding	LBH regulator of WNT signaling pathway [Source:HGNC Symbol;Acc:HGNC:29532]	6.64754	5.52425	1.21956	4.5297	5.90679e-06	0.000200666	NA	NA	NA	NA	NA	NA	NA	NA	NA	NA	NA	NA
ENSG00000213694	1	0	0	1	down	S1PR3	9	88990863	89005155	protein_coding	sphingosine-1-phosphate receptor 3 [Source:HGNC Symbol;Acc:HGNC:3167]	NA	NA	NA	NA	NA	NA	NA	NA	NA	NA	NA	NA	1199.66	-1.15785	0.290859	-3.98081	6.86805e-05	0.00099742
ENSG00000213889	1	0	0	1	up	PPM1N	19	45488777	45502510	protein_coding	protein phosphatase, Mg2+/Mn2+ dependent 1N (putative) [Source:HGNC Symbol;Acc:HGNC:26845]	NA	NA	NA	NA	NA	NA	NA	NA	NA	NA	NA	NA	89.7451	3.76323	0.425694	8.84022	9.55294e-19	7.74484e-17
ENSG00000214575	1	0	0	1	up	CPEB1	15	82543201	82648861	protein_coding	cytoplasmic polyadenylation element binding protein 1 [Source:HGNC Symbol;Acc:HGNC:21744]	NA	NA	NA	NA	NA	NA	NA	NA	NA	NA	NA	NA	114.792	3.52027	0.323056	10.8968	1.19436e-27	1.62171e-25
ENSG00000214814	3	1	1	1	up	FER1L6	8	123851987	124120061	protein_coding	fer-1 like family member 6 [Source:HGNC Symbol;Acc:HGNC:28065]	17.9211	2.34555	0.515783	4.54756	5.42714e-06	0.000187112	17.9381	2.34919	0.516607	4.54735	5.4326e-06	0.0001798	19.0206	2.47301	0.575487	4.29725	1.72929e-05	0.000296214
ENSG00000214954	1	0	0	1	up	LRRC69	8	91101832	91219236	protein_coding	leucine rich repeat containing 69 [Source:HGNC Symbol;Acc:HGNC:34303]	NA	NA	NA	NA	NA	NA	NA	NA	NA	NA	NA	NA	416.982	2.79211	0.251638	11.0958	1.31547e-28	1.87775e-26
ENSG00000214967	1	0	1	0	down	NPIPA7	16	16379055	16393954	protein_coding	nuclear pore complex interacting protein family member A7 [Source:HGNC Symbol;Acc:HGNC:41982]	NA	NA	NA	NA	NA	NA	11.1762	-3.5658	1.16598	-3.0582	0.00222674	0.0260703	NA	NA	NA	NA	NA	NA
ENSG00000215262	2	1	1	0	up	KCNU1	8	36784324	36936125	protein_coding	potassium calcium-activated channel subfamily U member 1 [Source:HGNC Symbol;Acc:HGNC:18867]	24.5106	2.16949	0.506248	4.28543	1.82388e-05	0.000540449	24.5386	2.17365	0.506623	4.29047	1.78296e-05	0.000514909	NA	NA	NA	NA	NA	NA
ENSG00000215269	1	0	1	0	up	GAGE12G	X	49570434	49577754	protein_coding	G antigen 12G [Source:HGNC Symbol;Acc:HGNC:31907]	NA	NA	NA	NA	NA	NA	21.7111	2.41244	0.721809	3.34221	0.000831135	0.0121534	NA	NA	NA	NA	NA	NA
ENSG00000221813	1	0	0	1	up	OR6B1	7	144000320	144008793	protein_coding	olfactory receptor family 6 subfamily B member 1 [Source:HGNC Symbol;Acc:HGNC:8354]	NA	NA	NA	NA	NA	NA	NA	NA	NA	NA	NA	NA	21.6585	2.12962	0.547895	3.8869	0.000101531	0.00142244
ENSG00000221858	1	0	0	1	up	OR2A12	7	144086278	144098953	protein_coding	olfactory receptor family 2 subfamily A member 12 [Source:HGNC Symbol;Acc:HGNC:15082]	NA	NA	NA	NA	NA	NA	NA	NA	NA	NA	NA	NA	31.6592	2.48865	0.546569	4.55322	5.2831e-06	0.000102461
ENSG00000221866	1	0	0	1	up	PLXNA4	7	132123332	132648688	protein_coding	plexin A4 [Source:HGNC Symbol;Acc:HGNC:9102]	NA	NA	NA	NA	NA	NA	NA	NA	NA	NA	NA	NA	36.5076	4.7709	0.513288	9.2948	1.47488e-20	1.28291e-18
ENSG00000221888	1	0	0	1	up	OR1C1	1	247754846	247760556	protein_coding	olfactory receptor family 1 subfamily C member 1 [Source:HGNC Symbol;Acc:HGNC:8182]	NA	NA	NA	NA	NA	NA	NA	NA	NA	NA	NA	NA	40.3083	4.48097	0.50293	8.90973	5.11582e-19	4.1882e-17
ENSG00000221890	2	1	1	0	down	NPTXR	22	38818452	38844028	protein_coding	neuronal pentraxin receptor [Source:HGNC Symbol;Acc:HGNC:7954]	870.045	-1.11947	0.139563	-8.02122	1.04699e-15	1.82958e-13	875.788	-1.10848	0.141347	-7.84225	4.42531e-15	5.94373e-13	NA	NA	NA	NA	NA	NA
ENSG00000222014	1	0	0	1	down	RAB6C	2	129979666	129982738	protein_coding	RAB6C, member RAS oncogene family [Source:HGNC Symbol;Acc:HGNC:16525]	NA	NA	NA	NA	NA	NA	NA	NA	NA	NA	NA	NA	454.904	-1.31689	0.222284	-5.92435	3.13544e-09	1.06217e-07
ENSG00000224578	1	0	0	1	up	HNRNPA1P48	16	51553436	51647132	protein_coding	heterogeneous nuclear ribonucleoprotein A1 pseudogene 48 [Source:HGNC Symbol;Acc:HGNC:48778]	NA	NA	NA	NA	NA	NA	NA	NA	NA	NA	NA	NA	80.5895	2.34946	0.338577	6.93922	3.94279e-12	1.8654e-10
ENSG00000224659	1	0	1	0	up	GAGE12J	X	49322057	49329384	protein_coding	G antigen 12J [Source:HGNC Symbol;Acc:HGNC:17778]	NA	NA	NA	NA	NA	NA	19.7228	2.52046	0.489075	5.15353	2.55629e-07	1.16502e-05	NA	NA	NA	NA	NA	NA
ENSG00000225968	1	0	0	1	up	ELFN1	7	1688119	1747954	protein_coding	extracellular leucine rich repeat and fibronectin type III domain containing 1 [Source:HGNC Symbol;Acc:HGNC:33154]	NA	NA	NA	NA	NA	NA	NA	NA	NA	NA	NA	NA	97.4322	1.25162	0.26945	4.64508	3.3995e-06	6.83213e-05
ENSG00000228253	3	1	1	1	down	MT-ATP8	MT	8366	8572	protein_coding	mitochondrially encoded ATP synthase membrane subunit 8 [Source:HGNC Symbol;Acc:HGNC:7415]	49955	-1.11671	0.166715	-6.69829	2.1087e-11	2.18697e-09	49537.8	-1.10214	0.166409	-6.62307	3.51811e-11	3.13359e-09	35756.5	-1.16539	0.187045	-6.23055	4.64802e-10	1.75229e-08
ENSG00000229674	1	0	0	1	up	H2AL1RP	X	37994252	37994918	protein_coding	H2A.L variant histone R, pseudogene [Source:HGNC Symbol;Acc:HGNC:53960]	NA	NA	NA	NA	NA	NA	NA	NA	NA	NA	NA	NA	14.0337	6.10261	1.40729	4.33642	1.44819e-05	0.000252994
ENSG00000230626	2	1	1	0	up		7	129126518	129130793	protein_coding	novel protein similar to mitogen-activated protein kinase kinase 2 MAP2K2	10.4561	2.1762	0.735912	2.95715	0.00310497	0.0338679	18.6007	3.17357	0.568709	5.58031	2.40094e-08	1.4011e-06	NA	NA	NA	NA	NA	NA
ENSG00000231924	1	0	0	1	up	PSG1	19	42866464	42879822	protein_coding	pregnancy specific beta-1-glycoprotein 1 [Source:HGNC Symbol;Acc:HGNC:9514]	NA	NA	NA	NA	NA	NA	NA	NA	NA	NA	NA	NA	22.0875	7.81629	1.01278	7.71766	1.18486e-14	7.22205e-13
ENSG00000233024	1	1	0	0	up	NPIPA9	16	18358086	18379331	protein_coding	nuclear pore complex interacting protein family, member A9 [Source:HGNC Symbol;Acc:HGNC:41984]	28.6013	1.89562	0.594237	3.19001	0.00142269	0.0189854	NA	NA	NA	NA	NA	NA	NA	NA	NA	NA	NA	NA
ENSG00000233087	1	0	0	1	down	RAB6D	2	131361111	131364142	protein_coding	RAB6D, member RAS oncogene family [Source:HGNC Symbol;Acc:HGNC:30272]	NA	NA	NA	NA	NA	NA	NA	NA	NA	NA	NA	NA	113.968	-1.76954	0.47892	-3.69485	0.000220014	0.00279426
ENSG00000237671	1	1	0	0	up	GAGE12C	X	49532211	49539538	protein_coding	G antigen 12C [Source:HGNC Symbol;Acc:HGNC:28402]	18.2881	3.56259	1.13809	3.13033	0.00174612	0.0219452	NA	NA	NA	NA	NA	NA	NA	NA	NA	NA	NA	NA
ENSG00000239998	1	0	0	1	up	LILRA2	19	54572920	54590287	protein_coding	leukocyte immunoglobulin like receptor A2 [Source:HGNC Symbol;Acc:HGNC:6603]	NA	NA	NA	NA	NA	NA	NA	NA	NA	NA	NA	NA	113.56	2.18856	0.293881	7.44711	9.54045e-14	5.24129e-12
ENSG00000241241	1	0	0	1	up	KRTAP4-16	17	41101502	41102209	protein_coding	keratin associated protein 4-16 [Source:HGNC Symbol;Acc:HGNC:18921]	NA	NA	NA	NA	NA	NA	NA	NA	NA	NA	NA	NA	56.4578	4.5058	0.434298	10.3749	3.22513e-25	3.82006e-23
ENSG00000243135	1	0	0	1	down	UGT1A3	2	233729108	233773299	protein_coding	UDP glucuronosyltransferase family 1 member A3 [Source:HGNC Symbol;Acc:HGNC:12535]	NA	NA	NA	NA	NA	NA	NA	NA	NA	NA	NA	NA	14.0117	-3.2044	1.13165	-2.83162	0.00463135	0.0347008
ENSG00000243811	1	0	0	1	up	APOBEC3D	22	39021113	39033277	protein_coding	apolipoprotein B mRNA editing enzyme catalytic subunit 3D [Source:HGNC Symbol;Acc:HGNC:17354]	NA	NA	NA	NA	NA	NA	NA	NA	NA	NA	NA	NA	109.075	1.86062	0.413353	4.50129	6.75417e-06	0.000127893
ENSG00000244122	1	0	0	1	up	UGT1A7	2	233681938	233773299	protein_coding	UDP glucuronosyltransferase family 1 member A7 [Source:HGNC Symbol;Acc:HGNC:12539]	NA	NA	NA	NA	NA	NA	NA	NA	NA	NA	NA	NA	44.7495	4.41095	0.555633	7.9386	2.04475e-15	1.31851e-13
ENSG00000244405	3	1	1	1	up	ETV5	3	186046314	186110318	protein_coding	ETS variant transcription factor 5 [Source:HGNC Symbol;Acc:HGNC:3494]	77.5639	3.00254	0.26901	11.1614	6.29708e-29	3.27872e-26	83.6435	3.07227	0.271651	11.3096	1.17621e-29	4.81584e-27	97.2828	2.99265	0.504254	5.93482	2.94171e-09	1.00264e-07
ENSG00000244694	1	0	0	1	up	PTCHD4	6	47878028	48068689	protein_coding	patched domain containing 4 [Source:HGNC Symbol;Acc:HGNC:21345]	NA	NA	NA	NA	NA	NA	NA	NA	NA	NA	NA	NA	20.6876	2.08006	0.641007	3.24498	0.00117458	0.0115324
ENSG00000248144	3	1	1	1	down	ADH1C	4	99336497	99352746	protein_coding	alcohol dehydrogenase 1C (class I), gamma polypeptide [Source:HGNC Symbol;Acc:HGNC:251]	27.8358	-1.9717	0.66465	-2.96653	0.00301184	0.0330499	27.5092	-1.94958	0.669791	-2.91073	0.00360581	0.0367455	32.7221	-2.24443	0.703404	-3.19082	0.0014187	0.0134624
ENSG00000248385	1	0	0	1	up	TARM1	19	54069895	54081365	protein_coding	T cell-interacting, activating receptor on myeloid cells 1 [Source:HGNC Symbol;Acc:HGNC:37250]	NA	NA	NA	NA	NA	NA	NA	NA	NA	NA	NA	NA	26.3972	2.91522	0.507872	5.74007	9.46376e-09	2.99345e-07
ENSG00000249222	1	0	0	1	up	ATP5MGL	22	42639803	42640601	protein_coding	ATP synthase membrane subunit g like [Source:HGNC Symbol;Acc:HGNC:13213]	NA	NA	NA	NA	NA	NA	NA	NA	NA	NA	NA	NA	483.533	3.63637	0.261745	13.8928	7.00881e-44	2.16767e-41
ENSG00000250151	1	0	0	1	down	ARPC4-TTLL3	3	9793082	9835401	protein_coding	ARPC4-TTLL3 readthrough [Source:HGNC Symbol;Acc:HGNC:38830]	NA	NA	NA	NA	NA	NA	NA	NA	NA	NA	NA	NA	127.895	-1.80878	0.665308	-2.71871	0.00655372	0.0453037
ENSG00000250264	1	0	0	1	down		6	32813767	32838822	protein_coding	novel protein, TAP2-HLA-DOB readthrough	NA	NA	NA	NA	NA	NA	NA	NA	NA	NA	NA	NA	44.3469	-6.50515	1.24451	-5.22707	1.72222e-07	4.34482e-06
ENSG00000253846	1	0	0	1	up	PCDHGA10	5	141412987	141512979	protein_coding	protocadherin gamma subfamily A, 10 [Source:HGNC Symbol;Acc:HGNC:8697]	NA	NA	NA	NA	NA	NA	NA	NA	NA	NA	NA	NA	839.691	3.21359	0.285584	11.2527	2.24564e-29	3.34861e-27
ENSG00000254979	1	0	0	1	up		11	57387365	57424059	protein_coding	novel protein	NA	NA	NA	NA	NA	NA	NA	NA	NA	NA	NA	NA	20.3786	5.47562	0.713618	7.67304	1.67962e-14	9.98268e-13
ENSG00000255423	3	1	1	1	down	EBLN2	3	73061659	73063337	protein_coding	endogenous Bornavirus like nucleoprotein 2 [Source:HGNC Symbol;Acc:HGNC:25493]	48.3206	-1.34535	0.396447	-3.39352	0.000690005	0.0107539	48.0118	-1.41384	0.401095	-3.52495	0.000423568	0.00708319	51.4312	-1.20781	0.431498	-2.79911	0.00512436	0.0375574
ENSG00000255552	1	0	0	1	up	LY6G6E	6	31711771	31714065	protein_coding	lymphocyte antigen 6 family member G6E [Source:HGNC Symbol;Acc:HGNC:13934]	NA	NA	NA	NA	NA	NA	NA	NA	NA	NA	NA	NA	11.5512	4.29382	0.814442	5.27211	1.34865e-07	3.4588e-06
ENSG00000256188	1	0	0	1	up	TAS2R30	12	11132958	11134644	protein_coding	taste 2 receptor member 30 [Source:HGNC Symbol;Acc:HGNC:19112]	NA	NA	NA	NA	NA	NA	NA	NA	NA	NA	NA	NA	103.102	5.77305	0.473993	12.1796	3.99213e-34	7.93721e-32
ENSG00000256222	1	0	0	1	up	MTRNR2L3	20	57358447	57359498	protein_coding	MT-RNR2 like 3 [Source:HGNC Symbol;Acc:HGNC:37157]	NA	NA	NA	NA	NA	NA	NA	NA	NA	NA	NA	NA	16.8301	2.54094	0.946113	2.68566	0.0072387	0.0489249
ENSG00000256349	1	0	0	1	down		11	66509079	66533613	protein_coding	novel protein	NA	NA	NA	NA	NA	NA	NA	NA	NA	NA	NA	NA	10.8672	-4.47596	1.35382	-3.30617	0.000945806	0.0096552
ENSG00000257390	1	0	0	1	up		12	55757275	55827546	protein_coding	novel protein	NA	NA	NA	NA	NA	NA	NA	NA	NA	NA	NA	NA	77.0102	1.49706	0.460197	3.25308	0.0011416	0.0112816
ENSG00000258465	1	0	0	1	down		1	160216800	160285130	protein_coding	novel protein	NA	NA	NA	NA	NA	NA	NA	NA	NA	NA	NA	NA	79.1744	-3.06171	0.673881	-4.5434	5.53541e-06	0.000106752
ENSG00000258643	1	0	0	1	down	BCL2L2-PABPN1	14	23306835	23325369	protein_coding	BCL2L2-PABPN1 readthrough [Source:HGNC Symbol;Acc:HGNC:42959]	NA	NA	NA	NA	NA	NA	NA	NA	NA	NA	NA	NA	80.1132	-5.27641	0.975443	-5.40924	6.32918e-08	1.74596e-06
ENSG00000258659	1	0	0	1	up	TRIM34	11	5619764	5644398	protein_coding	tripartite motif containing 34 [Source:HGNC Symbol;Acc:HGNC:10063]	NA	NA	NA	NA	NA	NA	NA	NA	NA	NA	NA	NA	143.012	1.74608	0.289654	6.02815	1.65852e-09	5.85602e-08
ENSG00000258947	1	0	0	1	down	TUBB3	16	89921392	89938761	protein_coding	tubulin beta 3 class III [Source:HGNC Symbol;Acc:HGNC:20772]	NA	NA	NA	NA	NA	NA	NA	NA	NA	NA	NA	NA	278.511	-1.14513	0.265266	-4.31691	1.58232e-05	0.000274702
ENSG00000258986	3	1	1	1	down	TMEM179	14	104474678	104605647	protein_coding	transmembrane protein 179 [Source:HGNC Symbol;Acc:HGNC:20137]	167.5	-1.07621	0.245071	-4.3914	1.12625e-05	0.000351278	165.413	-1.10451	0.242792	-4.54918	5.38547e-06	0.000178473	165.654	-1.18289	0.313159	-3.77729	0.000158544	0.00209151
ENSG00000261832	1	0	0	1	up		16	28456371	28492098	protein_coding	novel protein	NA	NA	NA	NA	NA	NA	NA	NA	NA	NA	NA	NA	173.89	1.03764	0.27927	3.71554	0.000202774	0.00259903
ENSG00000261934	1	0	0	1	up	PCDHGA9	5	141402932	141512979	protein_coding	protocadherin gamma subfamily A, 9 [Source:HGNC Symbol;Acc:HGNC:8707]	NA	NA	NA	NA	NA	NA	NA	NA	NA	NA	NA	NA	53.0568	1.55249	0.403679	3.84586	0.000120132	0.00164723
ENSG00000262302	1	0	0	1	down		17	7246829	7262089	protein_coding	novel protein	NA	NA	NA	NA	NA	NA	NA	NA	NA	NA	NA	NA	9.68341	-4.30916	1.363	-3.16153	0.00156943	0.0145941
ENSG00000262526	1	0	0	1	down		17	7240427	7244635	protein_coding	novel protein	NA	NA	NA	NA	NA	NA	NA	NA	NA	NA	NA	NA	8.62946	-4.14392	1.42146	-2.91527	0.00355386	0.0280762
ENSG00000262633	1	0	0	1	down		17	46923133	47049932	protein_coding	novel protein	NA	NA	NA	NA	NA	NA	NA	NA	NA	NA	NA	NA	21.1127	-5.44533	1.75478	-3.10313	0.00191485	0.0171107
ENSG00000264187	1	0	0	1	down		17	17202649	17237185	protein_coding	novel protein	NA	NA	NA	NA	NA	NA	NA	NA	NA	NA	NA	NA	10.4579	-4.42071	1.33809	-3.30376	0.000953989	0.00971498
ENSG00000266714	2	1	1	0	down	MYO15B	17	75588058	75626849	protein_coding	myosin XVB [Source:HGNC Symbol;Acc:HGNC:14083]	362.771	-1.07015	0.14638	-7.31079	2.65586e-13	3.56626e-11	360.892	-1.07608	0.147001	-7.3202	2.47599e-13	2.81852e-11	NA	NA	NA	NA	NA	NA
ENSG00000268447	2	1	0	1	up	SSX2B	X	52751132	52790305	protein_coding	SSX family member 2B [Source:HGNC Symbol;Acc:HGNC:22263]	19.0576	1.79107	0.570869	3.13744	0.00170431	0.0216437	NA	NA	NA	NA	NA	NA	395.749	1.39672	0.271893	5.13701	2.79138e-07	6.81563e-06
ENSG00000268606	1	1	0	0	down	MAGEA2	X	152749863	152753884	protein_coding	MAGE family member A2 [Source:HGNC Symbol;Acc:HGNC:6800]	97.6146	-1.66293	0.574267	-2.89574	0.0037827	0.0390089	NA	NA	NA	NA	NA	NA	NA	NA	NA	NA	NA	NA
ENSG00000269113	1	0	0	1	up	TRABD2B	1	47760528	47997385	protein_coding	TraB domain containing 2B [Source:HGNC Symbol;Acc:HGNC:44200]	NA	NA	NA	NA	NA	NA	NA	NA	NA	NA	NA	NA	93.1886	1.33678	0.390411	3.42405	0.000616959	0.00674776
ENSG00000270394	1	0	0	1	up	MTRNR2L13	4	116298876	116300320	protein_coding	MT-RNR2 like 13 [Source:HGNC Symbol;Acc:HGNC:37170]	NA	NA	NA	NA	NA	NA	NA	NA	NA	NA	NA	NA	3709.89	10.2269	0.572192	17.8732	1.90694e-71	1.99049e-68
ENSG00000272398	2	1	1	0	down	CD24	6	106969831	106975627	protein_coding	CD24 molecule [Source:HGNC Symbol;Acc:HGNC:1645]	167.11	-1.45556	0.367434	-3.96143	7.45027e-05	0.00176162	166.834	-1.4493	0.3672	-3.9469	7.91712e-05	0.00180248	NA	NA	NA	NA	NA	NA
ENSG00000272674	1	0	0	1	up	PCDHB16	5	141181399	141186399	protein_coding	protocadherin beta 16 [Source:HGNC Symbol;Acc:HGNC:14546]	NA	NA	NA	NA	NA	NA	NA	NA	NA	NA	NA	NA	82.3013	2.41565	0.319028	7.57191	3.67774e-14	2.118e-12
ENSG00000273079	1	0	0	1	up	GRIN2B	12	13437942	13981957	protein_coding	glutamate ionotropic receptor NMDA type subunit 2B [Source:HGNC Symbol;Acc:HGNC:4586]	NA	NA	NA	NA	NA	NA	NA	NA	NA	NA	NA	NA	61.2301	4.71616	0.421877	11.179	5.16782e-29	7.62406e-27
ENSG00000273111	1	0	0	1	up	LYPD4	19	41837074	41844697	protein_coding	LY6/PLAUR domain containing 4 [Source:HGNC Symbol;Acc:HGNC:28659]	NA	NA	NA	NA	NA	NA	NA	NA	NA	NA	NA	NA	17.3429	3.51079	0.723242	4.85423	1.20855e-06	2.64188e-05
ENSG00000273238	1	0	0	1	up	TMEM271	4	573880	576295	protein_coding	transmembrane protein 271 [Source:HGNC Symbol;Acc:HGNC:53639]	NA	NA	NA	NA	NA	NA	NA	NA	NA	NA	NA	NA	5.07787	5.52994	1.49329	3.70318	0.000212911	0.00271023
ENSG00000273976	1	0	0	1	up	GOLGA6L1	15	23127066	23136822	protein_coding	golgin A6 family like 1 [Source:HGNC Symbol;Acc:HGNC:37444]	NA	NA	NA	NA	NA	NA	NA	NA	NA	NA	NA	NA	55.5667	1.22841	0.396396	3.09895	0.00194208	0.0172893
ENSG00000273983	1	0	0	1	up	H3C8	6	26269405	26271815	protein_coding	H3 clustered histone 8 [Source:HGNC Symbol;Acc:HGNC:4772]	NA	NA	NA	NA	NA	NA	NA	NA	NA	NA	NA	NA	15.7692	5.16662	0.932699	5.53943	3.03466e-08	8.73824e-07
ENSG00000274274	1	0	1	0	up	GAGE13	X	49331616	49338952	protein_coding	G antigen 13 [Source:HGNC Symbol;Acc:HGNC:29081]	NA	NA	NA	NA	NA	NA	37.7569	2.577	0.579998	4.44312	8.8663e-06	0.000277523	NA	NA	NA	NA	NA	NA
ENSG00000274933	1	0	0	1	up	TBC1D3I	17	36253456	36264553	protein_coding	TBC1 domain family member 3I [Source:HGNC Symbol;Acc:HGNC:32709]	NA	NA	NA	NA	NA	NA	NA	NA	NA	NA	NA	NA	27.1443	2.04049	0.565454	3.60858	0.000307873	0.00377795
ENSG00000275895	1	0	1	0	up	U2AF1L5	21	6484623	6499261	protein_coding	U2 small nuclear RNA auxiliary factor 1 like 5 [Source:HGNC Symbol;Acc:HGNC:51830]	NA	NA	NA	NA	NA	NA	231.319	6.0374	0.606123	9.96068	2.26505e-23	6.68585e-21	NA	NA	NA	NA	NA	NA
ENSG00000275896	1	0	0	1	up	PRSS2	7	142760398	142774564	protein_coding	serine protease 2 [Source:HGNC Symbol;Acc:HGNC:9483]	NA	NA	NA	NA	NA	NA	NA	NA	NA	NA	NA	NA	3.60777	4.96452	1.68689	2.943	0.00325044	0.0263012
ENSG00000276903	2	1	0	1	down	H2AC16	6	27865355	27865747	protein_coding	H2A clustered histone 16 [Source:HGNC Symbol;Acc:HGNC:4730]	64.1637	-1.00366	0.356888	-2.81226	0.00491943	0.0474516	NA	NA	NA	NA	NA	NA	65.0481	-1.16562	0.416793	-2.79664	0.00516376	0.0377748
ENSG00000276950	1	0	0	1	up	GSTT4	22	23998401	24005453	protein_coding	glutathione S-transferase theta 4 [Source:HGNC Symbol;Acc:HGNC:26930]	NA	NA	NA	NA	NA	NA	NA	NA	NA	NA	NA	NA	10.096	5.05413	0.93438	5.40907	6.33525e-08	1.74596e-06
ENSG00000277865	1	0	0	1	down	GOLGA6L22	15	22458903	22469230	protein_coding	golgin A6 family like 22 [Source:HGNC Symbol;Acc:HGNC:50289]	NA	NA	NA	NA	NA	NA	NA	NA	NA	NA	NA	NA	8.57992	-4.13561	1.42883	-2.8944	0.00379885	0.0295917
ENSG00000278139	1	0	0	1	down		1	46043661	46176488	protein_coding	-PIK3R3 readthrough [Source:NCBI gene;Acc:110117499]	NA	NA	NA	NA	NA	NA	NA	NA	NA	NA	NA	NA	51.0734	-6.70842	1.39332	-4.81469	1.47432e-06	3.16485e-05
ENSG00000278224	1	0	0	1	down	PRICKLE4	6	41780782	41787452	protein_coding	prickle planar cell polarity protein 4 [Source:HGNC Symbol;Acc:HGNC:16805]	NA	NA	NA	NA	NA	NA	NA	NA	NA	NA	NA	NA	74.5799	-1.07352	0.379592	-2.82809	0.00468273	0.0349842
ENSG00000279486	1	0	0	1	up	OR2AG1	11	6783020	6791558	protein_coding	olfactory receptor family 2 subfamily AG member 1 (gene/pseudogene) [Source:HGNC Symbol;Acc:HGNC:15142]	NA	NA	NA	NA	NA	NA	NA	NA	NA	NA	NA	NA	64.5582	3.03256	0.466851	6.49577	8.26075e-11	3.38975e-09
ENSG00000283154	1	0	0	1	up	IQCJ-SCHIP1	3	158962235	159897366	protein_coding	IQCJ-SCHIP1 readthrough [Source:HGNC Symbol;Acc:HGNC:38842]	NA	NA	NA	NA	NA	NA	NA	NA	NA	NA	NA	NA	104.196	4.10402	0.283244	14.4894	1.41451e-47	5.13561e-45
ENSG00000283288	1	0	0	1	up	SMIM33	5	139470778	139474772	protein_coding	small integral membrane protein 33 [Source:HGNC Symbol;Acc:HGNC:53645]	NA	NA	NA	NA	NA	NA	NA	NA	NA	NA	NA	NA	31.7236	2.96476	0.569917	5.20209	1.97062e-07	4.91948e-06
ENSG00000284631	1	0	0	1	up	SCYGR4	2	227616998	227618655	protein_coding	small cysteine and glycine repeat containing 4 [Source:HGNC Symbol;Acc:HGNC:34223]	NA	NA	NA	NA	NA	NA	NA	NA	NA	NA	NA	NA	76.0663	2.50445	0.345487	7.24902	4.19791e-13	2.23278e-11
ENSG00000284922	1	0	0	1	up		11	72080777	72110782	protein_coding	novel protein	NA	NA	NA	NA	NA	NA	NA	NA	NA	NA	NA	NA	84.0573	1.35352	0.377883	3.58184	0.000341185	0.00411714
ENSG00000285547	1	0	0	1	up		X	72301691	72572843	protein_coding	novel protein	NA	NA	NA	NA	NA	NA	NA	NA	NA	NA	NA	NA	25.8585	1.4954	0.523074	2.85887	0.00425148	0.0324219
ENSG00000285815	1	0	0	1	down		21	39380332	39515506	protein_coding	WRB-SH3BGR readthrough [Source:NCBI gene;Acc:106865373]	NA	NA	NA	NA	NA	NA	NA	NA	NA	NA	NA	NA	16.5401	-3.15931	1.15056	-2.7459	0.00603449	0.0425696
ENSG00000285938	1	0	0	1	up		3	187743686	187746028	protein_coding	BCL6 antisense 1	NA	NA	NA	NA	NA	NA	NA	NA	NA	NA	NA	NA	139.922	2.02816	0.257356	7.88076	3.25396e-15	2.05073e-13
ENSG00000285953	1	0	0	1	down		7	92131774	92245924	protein_coding	novel protein	NA	NA	NA	NA	NA	NA	NA	NA	NA	NA	NA	NA	85.6329	-1.45575	0.527408	-2.7602	0.00577652	0.0412104
ENSG00000286169	1	0	0	1	down	AHRR	5	271670	438291	protein_coding	aryl-hydrocarbon receptor repressor [Source:HGNC Symbol;Acc:HGNC:346]	NA	NA	NA	NA	NA	NA	NA	NA	NA	NA	NA	NA	83.7856	-1.52429	0.422471	-3.60803	0.000308535	0.00378329
